# Supplementary material for: Application of a French cattle pangenome, from structural variant discovery to association studies on key phenotypes
Source: Genet Sel Evol. 2025 Oct 23;57:61. doi: 10.1186/s12711-025-01012-x (PMC12551211; doi:10.1186/s12711-025-01012-x)
Supplement: Supplementary file 2 — Supplementary Material 2 Table S2. Minor Allele Frequency for imputed SVs in the three dairy cattle breeds. Description MAF calculated after imputation of the 231 SVs in the MON, NMD and HOL breed [file 12711_2025_1012_MOESM2_ESM.xlsx]

## Sheet: Table S2
SV	Imputed MAF
	Montbéliarde	Normande	Holstein
M2010024	0.169293	0.000251	0.022116
M2010025	0.033028	0.247882	0.485834
M2010102	0.289713	0.121002	0.305918
M2010119	0.023339	0.042938	0.015852
M2010120	0.000000	0.004852	0.000445
M2010153	0.000129	0.000137	0.074711
M2010156	0.155256	0.234966	0.218440
M2010158	0.162813	0.276196	0.334648
M2010174	0.000151	0.000023	0.002925
M2010182	0.433256	0.454601	0.261606
M2010189	0.306140	0.068656	0.490810
M2010195	0.427916	0.126697	0.085331
M2010197	0.000151	0.000752	0.026631
M2010204	0.001399	0.037790	0.000000
M2010211	0.205723	0.466310	0.129770
M2010213	0.000000	0.000000	0.000000
M2010220	0.097533	0.000000	0.000032
M2010230	0.380743	0.417722	0.229983
M2010244	0.415838	0.031686	0.000636
M2010252	0.000151	0.000000	0.000016
M2010285	0.000861	0.157130	0.056967
M2010314	0.000000	0.000023	0.000000
M2010329	0.393963	0.348975	0.056458
M2010343	0.206885	0.335558	0.404763
M2010392	0.000215	0.000068	0.020908
M2010400	0.000000	0.000000	0.000000
M2020003	0.388602	0.213235	0.131217
M2020014	0.000000	0.000000	0.000000
M2020092	0.361366	0.347084	0.369642
M2020143	0.214227	0.165626	0.022959
M2020147	0.146708	0.035034	0.000095
M2020149	0.000689	0.115649	0.058621
M2020164	0.000086	0.000000	0.000000
M2020173	0.000000	0.141412	0.000048
M2020176	0.091440	0.493964	0.339990
M2020191	0.071459	0.015399	0.000175
M2020193	0.000022	0.000000	0.000032
M2020194	0.001249	0.000046	0.000032
M2020196	0.143952	0.428952	0.277856
M2020249	0.014124	0.218064	0.000032
M2030014	0.471408	0.444465	0.310687
M2030048	0.001249	0.062460	0.098416
M2030092	0.048422	0.158656	0.012179
M2030102	0.224067	0.213872	0.001574
M2030112	0.423352	0.008610	0.433668
M2040028	0.119838	0.006538	0.318685
M2040034	0.358050	0.001982	0.114538
M2040036	0.090062	0.257403	0.170933
M2040065	0.000000	0.054305	0.000000
M2040078	0.003402	0.211321	0.000143
M2040082	0.086897	0.031344	0.000064
M2040095	0.001206	0.183485	0.281735
M2040098	0.151316	0.477449	0.186928
M2040109	0.268635	0.000888	0.478743
M2040137	0.390281	0.234533	0.378275
M2040148	0.000043	0.000000	0.033579
M2040157	NA	NA	NA
M2050003	0.490914	0.120342	0.109482
M2050016	0.004521	0.000387	0.190600
M2050022	0.000258	0.000114	0.000318
M2050075	0.305150	0.210456	0.107352
M2050100	0.378913	0.466834	0.246391
M2050104	0.215002	0.229499	0.361311
M2050120	0.197713	0.382939	0.345491
M2050121	0.108104	0.213303	0.050782
M2050127	0.412780	0.010228	0.002655
M2050149	0.010636	0.498223	0.023801
M2050150	0.476876	0.203736	0.210681
M2050211	0.178939	0.003007	0.000127
M2050220	0.191233	0.008565	0.347828
M2050249	0.001335	0.069089	0.111629
M2060004	0.000151	0.044784	0.016694
M2060136	0.000000	0.000000	0.000000
M2060205	0.000000	0.000091	0.000000
M2070005	0.003036	0.077153	0.077986
M2070022	0.008225	0.001708	0.358894
M2070124	0.001701	0.291800	0.011114
M2070129	0.467123	0.018428	0.214879
M2070151	0.129053	0.174442	0.235500
M2070152	0.022994	0.352460	0.015311
M2070153	0.000000	0.000000	0.000032
M2070159	0.451686	0.165558	0.164764
M2070165	0.006610	0.000114	0.003800
M2070184	0.034126	0.000046	0.000159
M2070195	0.018990	0.127449	0.020701
M2070205	0.173879	0.048178	0.000286
M2070207	0.124919	0.043417	0.028364
M2080026	0.439220	0.072665	0.107066
M2080034	0.279249	0.022551	0.000715
M2080041	0.325216	0.000091	0.007870
M2080062	0.257977	0.040456	0.388944
M2080071	0.031133	0.010478	0.130946
M2080091	0.000711	0.000023	0.000048
M2090020	0.268182	0.000046	0.000159
M2090032	0.324700	0.385649	0.314774
M2090033	0.098911	0.151936	0.275137
M2090084	0.128429	0.100114	0.452207
M2090093	0.000409	0.000023	0.000302
M2090095	0.270766	0.260706	0.154938
M2090099	0.103755	0.000410	0.021893
M2090114	0.053395	0.439954	0.335474
M2090115	0.052104	0.294077	0.001558
M2100006	0.174633	0.004579	0.271416
M2100013	0.003273	0.055239	0.355158
M2100014	0.430952	0.001526	0.222462
M2100019	0.215196	0.318793	0.394031
M2100076	0.311028	0.105399	0.046712
M2100089	0.000000	0.000000	0.000000
M2100147	0.224562	0.095535	0.079210
M2110030	0.020755	0.378337	0.339990
M2110035	0.063816	0.000023	0.000016
M2110044	0.215928	0.027244	0.476294
M2110068	0.149744	0.127403	0.182221
M2110071	0.117534	0.003827	0.071483
M2110077	0.464238	0.362756	0.200060
M2110084	0.000452	0.000456	0.472749
M2110097	0.000043	0.001686	0.000000
M2110143	0.071610	0.000251	0.000095
M2120041	0.098997	0.140091	0.175258
M2130001	0.257826	0.101595	0.483290
M2130002	0.000000	0.000000	0.000000
M2130008	0.060134	0.001025	0.001336
M2130012	0.000000	0.000228	0.000000
M2130033	0.210546	0.299453	0.301466
M2130072	0.471881	0.009704	0.162475
M2130152	0.412436	0.249043	0.291688
M2140068	0.085928	0.023554	0.007536
M2140090	0.019571	0.000000	0.028619
M2140112	0.000000	0.095581	0.004484
M2140115	0.466908	0.368383	0.419009
M2140125	0.078650	0.349567	0.000127
M2140132	0.024437	0.057540	0.000254
M2140135	0.055634	0.000296	0.092089
M2140142	0.000646	0.000569	0.009492
M2140145	0.000000	0.000000	0.000207
M2140154	0.000000	0.000000	0.000016
M2150006	0.280605	0.207813	0.413524
M2150159	0.000065	0.415763	0.000080
M2150179	0.351699	0.259841	0.308811
M2150180	0.008009	0.113622	0.186880
M2160054	0.316798	0.131367	0.390613
M2170051	0.458554	0.475649	0.275884
M2170057	0.050446	0.163804	0.341564
M2170067	0.005856	0.185467	0.017632
M2180008	0.198079	0.268292	0.421394
M2180068	0.368923	0.017654	0.317715
M2180078	0.161241	0.269613	0.473989
M2190041	0.039314	0.015626	0.231589
M2190079	0.000431	0.256857	0.007648
M2190119	0.000022	0.002096	0.000000
M2200009	0.165849	0.368679	0.396798
M2200017	0.398764	0.107289	0.392585
M2200031	0.000646	0.146355	0.139945
M2200041	0.138591	0.079977	0.199059
M2200044	0.000000	0.000000	0.000000
M2200073	0.452655	0.258519	0.372393
M2210041	0.289433	0.000228	0.004531
M2210052	0.498019	0.366333	0.334520
M2210082	0.000452	0.020934	0.082613
M2220014	0.052728	0.000137	0.000175
M2220039	0.309736	0.362984	0.157768
M2220044	0.476037	0.362027	0.137847
M2230038	0.000194	0.128884	0.000191
M2230040	0.002347	0.001868	0.001336
M2230138	0.011411	0.020592	0.049765
M2230149	0.076239	0.009704	0.000143
M2240025	0.276321	0.315330	0.328860
M2240031	0.315226	0.467745	0.319114
M2240034	0.444925	0.213417	0.249412
M2250032	0.000129	0.010661	0.091945
M2250044	0.084248	0.390980	0.224593
M2250052	0.199005	0.000114	0.000191
M2250069	0.026698	0.093189	0.000366
M2260040	0.000775	0.000091	0.001256
M2260065	0.075938	0.000364	0.060131
M2270043	0.062869	0.000000	0.000048
M2270062	0.000000	0.000023	0.000016
M2280032	0.093291	0.264897	0.126685
M2280067	0.000345	0.086036	0.018729
M2280080	0.479137	0.237221	0.191825
M2290034	0.000624	0.084692	0.000048
M2290074	0.033200	0.005695	0.191427
M4010286	0.000000	0.000000	0.000000
M4010287	NA	NA	NA
M4020221	NA	NA	NA
M4020337	0.002928	0.000000	0.000016
M4020408	0.000000	0.000000	0.000000
M4020474	0.000000	0.000000	0.000000
M4030013	0.008569	0.131686	0.178644
M4030078	0.088662	0.029271	0.184924
M4030458	NA	NA	NA
M4050035	0.000904	0.064852	0.318987
M4050140	0.000000	0.000000	0.000000
M4050495	0.000000	0.000000	0.000000
M4060248	0.000000	0.000000	0.000127
M4060335	0.000538	0.000000	0.000000
M4060474	NA	NA	NA
M4080185	NA	NA	NA
M4080262	0.000000	0.000114	0.000095
M4090103	0.000883	0.000000	0.000000
M4090132	NA	NA	NA
M4100052	0.000000	0.000000	0.000000
M4100155	0.000797	0.000046	0.000000
M4120185	0.299401	0.183827	0.078367
M4130010	0.000000	0.000000	0.000000
M4130025	NA	NA	NA
M4130059	0.000000	0.000000	0.000000
M4140354	0.028140	0.124601	0.000095
M4150033	NA	NA	NA
M4150086	0.000000	0.000000	0.000000
M4160235	0.000000	0.000000	0.000000
M4160293	0.007816	0.161253	0.000350
M4170127	0.004478	0.000501	0.000000
M4170129	0.001270	0.066036	0.065712
M4180021	0.019894	0.000000	0.000000
M4180107	NA	NA	NA
M4180294	0.106403	0.000000	0.000095
M4190372	0.002993	0.000000	0.000000
M4190417	0.269474	0.101276	0.000270
M4190632	0.163997	0.079727	0.075426
M4210234	NA	NA	NA
M4220020	0.000301	0.000000	0.000000
M4220027	0.000022	0.064396	0.003991
M4220232	0.376545	0.282711	0.214211
M4230001	NA	NA	NA
M4230046	0.000000	0.133622	0.000064
M4230136	0.000151	0.161526	0.154414
M4260175	NA	NA	NA
M4270070	0.000000	0.000000	0.000000
M4290385	0.053245	0.005923	0.105555
*NA: Not available
