# Supplementary material for: Application of a French cattle pangenome, from structural variant discovery to association studies on key phenotypes
Source: Genet Sel Evol. 2025 Oct 23;57:61. doi: 10.1186/s12711-025-01012-x (PMC12551211; doi:10.1186/s12711-025-01012-x)
Supplement: Supplementary file 5 — Supplementary Material 5 Table S3 Frequencies of SVs identified in the pangenome and in the local database. Description: Estimation of allelic frequencies, Allele with the Minor Allele Frequency (al_maf), Minor Allele Frequency (freq_maf), Heterozygosity (He) estimated by He = 2pq and Polymorphic Information Content (PIC) estimated by PIC = He-2p2q2. [file 12711_2025_1012_MOESM5_ESM.xlsx]

## Sheet: Table S3
		Abondance					Aubrac					Bazadaise					Blonde d'Aquitaine					Bretonne Pie Noire					Brune					Charolaise					Holstein					Inra 95					Jersiaise
Mark	SV position	al_maf	freq_maf	1-maf	He	PIC	al_maf	freq_maf	1-maf	He	PIC	al_maf	freq_maf	1-maf	He	PIC	al_maf	freq_maf	1-maf	He	PIC	al_maf	freq_maf	1-maf	He	PIC	al_maf	freq_maf	1-maf	He	PIC	al_maf	freq_maf	1-maf	He	PIC	al_maf	freq_maf	1-maf	He	PIC	al_maf	freq_maf	1-maf	He	PIC	al_maf	freq_maf	1-maf
M2200031	20:24549888-24551363	T	0.001	0.999	0.001998	0.001996	T	0.026	0.974	0.050648	0.0493654	T	0.08	0.92	0.1472	0.136366	T	0.003	0.997	0.005982	0.00596411	T	0.093	0.907	0.168702	0.154472	T	0.059	0.941	0.111038	0.104873	T	0.001	0.999	0.001998	0.001996	T	0.161	0.839	0.270158	0.233665	T	0	1	0	0	T	0	1
M2010158	1:60727214-60727489	G	0.173	0.827	0.286142	0.245203	G	0.298	0.702	0.418392	0.330866	G	0.174	0.826	0.287448	0.246135	G	0.148	0.852	0.252192	0.220392	G	0.174	0.826	0.287448	0.246135	G	0.262	0.738	0.386712	0.311939	G	0.415	0.585	0.48555	0.367671	G	0.343	0.657	0.450702	0.349136	G	0.208	0.792	0.329472	0.275196	A	0.289	0.711
M2140090	14:20511563-20511731	T	0.224	0.776	0.347648	0.287218	T	0.004	0.996	0.007968	0.00793626	T	0.011	0.989	0.021758	0.0215213	T	0	1	0	0	T	0	1	0	0	T	0.004	0.996	0.007968	0.00793626	T	0.005	0.995	0.00995	0.0099005	T	0.013	0.987	0.025662	0.0253327	T	0.03	0.97	0.0582	0.0565064	T	0	1
M2050100	5:66002343-66003638	C	0.203	0.797	0.323582	0.271229	T	0.422	0.578	0.487832	0.368842	C	0.381	0.619	0.471678	0.360438	T	0.475	0.525	0.49875	0.374374	T	0.058	0.942	0.109272	0.103302	C	0.378	0.622	0.470232	0.359673	T	0.378	0.622	0.470232	0.359673	T	0.213	0.787	0.335262	0.279062	C	0.457	0.543	0.496302	0.373144	T	0.062	0.938
M2050104	5:70825512-70825900	C	0.078	0.922	0.143832	0.133488	C	0.106	0.894	0.189528	0.171568	C	0	1	0	0	C	0.007	0.993	0.013902	0.0138054	C	0.186	0.814	0.302808	0.256962	C	0.062	0.938	0.116312	0.109548	C	0.169	0.831	0.280878	0.241432	C	0.388	0.612	0.474912	0.362141	C	0.231	0.769	0.355278	0.292167	C	0.004	0.996
M2230149	23:32008198-32009156	C	0.173	0.827	0.286142	0.245203	C	0.044	0.956	0.084128	0.0805892	C	0.012	0.988	0.023712	0.0234309	C	0.089	0.911	0.162158	0.14901	C	0.012	0.988	0.023712	0.0234309	C	0.211	0.789	0.332958	0.277527	C	0.164	0.836	0.274208	0.236613	C	0	1	0	0	C	0.156	0.844	0.263328	0.228657	C	0.059	0.941
M2010156	1:60510957-60511126	C	0.14	0.86	0.2408	0.211808	C	0.204	0.796	0.324768	0.272031	C	0	1	0	0	C	0.094	0.906	0.170328	0.155822	C	0.244	0.756	0.368928	0.300874	C	0.001	0.999	0.001998	0.001996	C	0.142	0.858	0.243672	0.213984	C	0.211	0.789	0.332958	0.277527	C	0.097	0.903	0.175182	0.159838	C	0.01	0.99
M2190079	19:28255107-28257077	G	0.003	0.997	0.005982	0.00596411	G	0	1	0	0	G	0	1	0	0	G	0	1	0	0	G	0.174	0.826	0.287448	0.246135	G	0.004	0.996	0.007968	0.00793626	G	0.009	0.991	0.017838	0.0176789	G	0.006	0.994	0.011928	0.0118569	G	0.027	0.973	0.052542	0.0511617	G	0.056	0.944
M2230040	23:19215422-19215899	C	0.001	0.999	0.001998	0.001996	C	0.015	0.985	0.02955	0.0291134	C	0.023	0.977	0.044942	0.0439321	C	0.017	0.983	0.033422	0.0328635	C	0.023	0.977	0.044942	0.0439321	C	0.001	0.999	0.001998	0.001996	C	0.001	0.999	0.001998	0.001996	C	0.002	0.998	0.003992	0.00398403	C	0.003	0.997	0.005982	0.00596411	C	0.001	0.999
M2100076	10:67634176-67634289	T	0.096	0.904	0.173568	0.158505	T	0.073	0.927	0.135342	0.126183	T	0.048	0.952	0.091392	0.0872158	T	0.13	0.87	0.2262	0.200617	T	0.07	0.93	0.1302	0.121724	T	0.409	0.591	0.483438	0.366582	T	0.176	0.824	0.290048	0.247984	T	0.04	0.96	0.0768	0.0738509	T	0.064	0.936	0.119808	0.112631	T	0.268	0.732
M2110035	11:31410866-31411569	A	0.218	0.782	0.340952	0.282828	A	0.167	0.833	0.278222	0.239518	A	0	1	0	0	A	0.031	0.969	0.060078	0.0582733	A	0	1	0	0	A	0.002	0.998	0.003992	0.00398403	A	0.023	0.977	0.044942	0.0439321	A	0	1	0	0	A	0.014	0.986	0.027608	0.0272269	A	0	1
M2040137	4:112836936-112845708	C	0.429	0.571	0.489918	0.369908	C	0.482	0.518	0.499352	0.374676	C	0.341	0.659	0.449438	0.348441	C	0.401	0.599	0.480398	0.365007	C	0.163	0.837	0.272862	0.235635	C	0.258	0.742	0.382872	0.309577	C	0.251	0.749	0.375998	0.305311	C	0.373	0.627	0.467742	0.358351	C	0.282	0.718	0.404952	0.322959	C	0.263	0.737
M2060004	6:10698648-10698838	G	0	1	0	0	G	0.019	0.981	0.037278	0.0365832	G	0	1	0	0	G	0.003	0.997	0.005982	0.00596411	G	0.035	0.965	0.06755	0.0652685	G	0	1	0	0	G	0.057	0.943	0.107502	0.101724	G	0.009	0.991	0.017838	0.0176789	G	0.035	0.965	0.06755	0.0652685	G	0	1
M2190119	19:48746797-48748090	C	0	1	0	0	C	0	1	0	0	C	0	1	0	0	C	0	1	0	0	C	0	1	0	0	C	0	1	0	0	C	0	1	0	0	C	0	1	0	0	C	0	1	0	0	C	0	1
M2040034	4:31783266-31783773	G	0.308	0.692	0.426272	0.335418	G	0.076	0.924	0.140448	0.130585	G	0.023	0.977	0.044942	0.0439321	G	0.08	0.92	0.1472	0.136366	G	0.023	0.977	0.044942	0.0439321	G	0.004	0.996	0.007968	0.00793626	G	0.003	0.997	0.005982	0.00596411	G	0.127	0.873	0.221742	0.197157	G	0.073	0.927	0.135342	0.126183	G	0.122	0.878
M2040036	4:33724398-33724550	G	0.225	0.775	0.34875	0.287937	G	0.374	0.626	0.468248	0.35862	A	0.455	0.545	0.49595	0.372967	G	0.38	0.62	0.4712	0.360185	A	0.442	0.558	0.493272	0.371613	G	0.119	0.881	0.209678	0.187696	G	0.267	0.733	0.391422	0.314816	G	0.172	0.828	0.284832	0.244267	G	0.237	0.763	0.361662	0.296262	G	0.274	0.726
M2020194	2:63163261-63175096	A	0.164	0.836	0.274208	0.236613	A	0.012	0.988	0.023712	0.0234309	A	0	1	0	0	A	0	1	0	0	A	0	1	0	0	A	0.025	0.975	0.04875	0.0475617	A	0.139	0.861	0.239358	0.210712	A	0	1	0	0	A	0.062	0.938	0.116312	0.109548	A	0.008	0.992
M2150159	15:76497205-76497354	T	0	1	0	0	T	0	1	0	0	T	0	1	0	0	T	0.002	0.998	0.003992	0.00398403	T	0.047	0.953	0.089582	0.0855695	T	0	1	0	0	T	0	1	0	0	T	0	1	0	0	T	0	1	0	0	T	0.001	0.999
M2050075	5:40484841-40486248	A	0.144	0.856	0.246528	0.21614	A	0.062	0.938	0.116312	0.109548	A	0.011	0.989	0.021758	0.0215213	A	0.1	0.9	0.18	0.1638	A	0.174	0.826	0.287448	0.246135	A	0.016	0.984	0.031488	0.0309923	A	0.242	0.758	0.366872	0.299574	A	0.082	0.918	0.150552	0.139219	A	0.303	0.697	0.422382	0.333179	A	0.444	0.556
M2050220	5:100333736-100334167	G	0.3	0.7	0.42	0.3318	G	0.274	0.726	0.397848	0.318706	G	0.25	0.75	0.375	0.304688	G	0.29	0.71	0.4118	0.32701	G	0.163	0.837	0.272862	0.235635	G	0.41	0.59	0.4838	0.366769	G	0.438	0.562	0.492312	0.371126	G	0.351	0.649	0.455598	0.351813	G	0.42	0.58	0.4872	0.368518	G	0.409	0.591
M2290034	29:26917212-26917311	T	0	1	0	0	T	0	1	0	0	T	0	1	0	0	T	0.04	0.96	0.0768	0.0738509	T	0	1	0	0	T	0	1	0	0	T	0.057	0.943	0.107502	0.101724	T	0	1	0	0	T	0.054	0.946	0.102168	0.0969488	T	0	1
M2010400	1:156778684-156779032	T	0	1	0	0	T	0	1	0	0	T	0.034	0.966	0.065688	0.0635305	T	0.077	0.923	0.142142	0.13204	T	0	1	0	0	T	0	1	0	0	T	0	1	0	0	T	0	1	0	0	T	0	1	0	0	T	0	1
M2070165	7:73395572-73396287	C	0.015	0.985	0.02955	0.0291134	C	0.041	0.959	0.078638	0.075546	C	0	1	0	0	C	0.266	0.734	0.390488	0.314248	C	0.081	0.919	0.148878	0.137796	C	0.013	0.987	0.025662	0.0253327	C	0.019	0.981	0.037278	0.0365832	C	0.002	0.998	0.003992	0.00398403	C	0	1	0	0	C	0.009	0.991
M2230138	23:28788890-28789121	C	0.144	0.856	0.246528	0.21614	C	0.121	0.879	0.212718	0.190094	C	0	1	0	0	C	0.038	0.962	0.073112	0.0704393	C	0.116	0.884	0.205088	0.184057	C	0.236	0.764	0.360608	0.295589	C	0.046	0.954	0.087768	0.0839164	C	0.034	0.966	0.065688	0.0635305	C	0.156	0.844	0.263328	0.228657	C	0.071	0.929
M2010392	1:153878202-153878264	A	0	1	0	0	A	0	1	0	0	A	0	1	0	0	A	0.007	0.993	0.013902	0.0138054	A	0	1	0	0	A	0	1	0	0	A	0.001	0.999	0.001998	0.001996	A	0.016	0.984	0.031488	0.0309923	A	0	1	0	0	A	0	1
M2270043	27:24467986-24468039	T	0	1	0	0	T	0.031	0.969	0.060078	0.0582733	T	0	1	0	0	T	0	1	0	0	T	0	1	0	0	T	0.013	0.987	0.025662	0.0253327	T	0	1	0	0	T	0	1	0	0	T	0	1	0	0	T	0	1
M2080071	8:76482166-76485115	T	0.14	0.86	0.2408	0.211808	T	0.176	0.824	0.290048	0.247984	T	0	1	0	0	T	0.067	0.933	0.125022	0.117207	T	0.209	0.791	0.330638	0.275977	T	0.2	0.8	0.32	0.2688	T	0.034	0.966	0.065688	0.0635305	T	0.121	0.879	0.212718	0.190094	T	0.105	0.895	0.18795	0.170287	T	0.006	0.994
M2040028	4:22979038-22979275	A	0.131	0.869	0.227678	0.201759	A	0.072	0.928	0.133632	0.124703	A	0.114	0.886	0.202008	0.181604	A	0.024	0.976	0.046848	0.0457506	A	0.14	0.86	0.2408	0.211808	A	0.082	0.918	0.150552	0.139219	A	0.165	0.835	0.27555	0.237586	A	0.355	0.645	0.45795	0.353091	A	0.105	0.895	0.18795	0.170287	A	0.101	0.899
M2130152	13:70742555-70742823	G	0.45	0.55	0.495	0.372487	T	0.179	0.821	0.293918	0.250724	T	0.443	0.557	0.493502	0.37173	T	0.281	0.719	0.404078	0.322438	G	0.44	0.56	0.4928	0.371374	T	0.289	0.711	0.410958	0.326515	G	0.347	0.653	0.453182	0.350495	G	0.274	0.726	0.397848	0.318706	T	0.298	0.702	0.418392	0.330866	T	0.205	0.795
M2140115	14:36203098-36204825	T	0.446	0.554	0.494168	0.372067	T	0.431	0.569	0.490478	0.370194	C	0.179	0.821	0.293918	0.250724	C	0.333	0.667	0.444222	0.345555	C	0.463	0.537	0.497262	0.373627	C	0.42	0.58	0.4872	0.368518	C	0.368	0.632	0.465152	0.356969	T	0.382	0.618	0.472152	0.360688	C	0.239	0.761	0.363758	0.297598	T	0.397	0.603
M2030048	3:30633335-30633604	G	0.08	0.92	0.1472	0.136366	G	0.063	0.937	0.118062	0.111093	G	0.083	0.917	0.152222	0.140636	G	0.123	0.877	0.215742	0.19247	G	0.058	0.942	0.109272	0.103302	G	0.002	0.998	0.003992	0.00398403	G	0.085	0.915	0.15555	0.143452	G	0.097	0.903	0.175182	0.159838	G	0.052	0.948	0.098592	0.0937318	G	0.094	0.906
M2040148	4:116746272-116746406	T	0	1	0	0	T	0	1	0	0	T	0	1	0	0	T	0	1	0	0	T	0.023	0.977	0.044942	0.0439321	T	0.008	0.992	0.015872	0.015746	T	0	1	0	0	T	0.013	0.987	0.025662	0.0253327	T	0	1	0	0	T	0	1
M2140112	14:31604427-31605287	A	0	1	0	0	A	0.009	0.991	0.017838	0.0176789	A	0	1	0	0	A	0	1	0	0	A	0	1	0	0	A	0	1	0	0	A	0	1	0	0	A	0.001	0.999	0.001998	0.001996	A	0	1	0	0	A	0	1
M2020249	2:118969840-118970760	C	0.326	0.674	0.439448	0.342891	C	0.001	0.999	0.001998	0.001996	C	0	1	0	0	C	0.03	0.97	0.0582	0.0565064	C	0	1	0	0	C	0.001	0.999	0.001998	0.001996	C	0.001	0.999	0.001998	0.001996	C	0	1	0	0	C	0	1	0	0	C	0.001	0.999
M2060136	6:77620642-77621006	G	0	1	0	0	G	0	1	0	0	G	0	1	0	0	G	0	1	0	0	G	0.012	0.988	0.023712	0.0234309	G	0	1	0	0	G	0	1	0	0	G	0	1	0	0	G	0	1	0	0	G	0	1
M2090095	9:88860005-88865494	C	0.144	0.856	0.246528	0.21614	C	0.107	0.893	0.191102	0.172842	C	0.136	0.864	0.235008	0.207394	C	0.213	0.787	0.335262	0.279062	C	0.453	0.547	0.495582	0.372781	C	0.358	0.642	0.459672	0.354023	C	0.246	0.754	0.370968	0.302159	C	0.128	0.872	0.223232	0.198316	C	0.099	0.901	0.178398	0.162485	C	0.398	0.602
M2090093	9:87476953-87484654	A	0	1	0	0	A	0	1	0	0	A	0	1	0	0	A	0.049	0.951	0.093198	0.0888551	A	0.035	0.965	0.06755	0.0652685	A	0	1	0	0	A	0.043	0.957	0.082302	0.0789152	A	0	1	0	0	A	0.067	0.933	0.125022	0.117207	A	0	1
M2010244	1:93710000-93710064	C	0.032	0.968	0.061952	0.060033	C	0	1	0	0	C	0	1	0	0	C	0	1	0	0	C	0	1	0	0	C	0.195	0.805	0.31395	0.264668	C	0	1	0	0	C	0.001	0.999	0.001998	0.001996	C	0	1	0	0	C	0	1
M2090099	9:90004747-90005440	C	0.098	0.902	0.176792	0.161164	C	0.193	0.807	0.311502	0.262985	C	0.295	0.705	0.41595	0.329443	C	0.161	0.839	0.270158	0.233665	C	0.221	0.779	0.344318	0.285041	C	0.227	0.773	0.350942	0.289362	C	0.083	0.917	0.152222	0.140636	C	0.017	0.983	0.033422	0.0328635	C	0.161	0.839	0.270158	0.233665	C	0.429	0.571
M2110077	11:75253830-75254555	C	0.361	0.639	0.461358	0.354932	C	0.47	0.53	0.4982	0.374098	T	0.202	0.798	0.322392	0.270424	T	0.481	0.519	0.499278	0.374639	T	0.349	0.651	0.454398	0.351159	C	0.429	0.571	0.489918	0.369908	T	0.48	0.52	0.4992	0.3746	T	0.219	0.781	0.342078	0.283569	T	0.363	0.637	0.462462	0.355526	T	0.266	0.734
M2010220	1:83314866-83314958	C	0.005	0.995	0.00995	0.0099005	C	0.003	0.997	0.005982	0.00596411	C	0	1	0	0	C	0.045	0.955	0.08595	0.0822563	C	0	1	0	0	C	0.001	0.999	0.001998	0.001996	C	0.118	0.882	0.208152	0.186488	C	0	1	0	0	C	0.04	0.96	0.0768	0.0738509	C	0	1
M2070205	7:107232290-107232535	A	0.29	0.71	0.4118	0.32701	A	0.185	0.815	0.30155	0.256084	A	0.159	0.841	0.267438	0.231676	A	0.121	0.879	0.212718	0.190094	A	0	1	0	0	A	0	1	0	0	A	0.145	0.855	0.24795	0.21721	A	0	1	0	0	A	0.016	0.984	0.031488	0.0309923	A	0	1
M2070207	7:108128065-108129423	A	0.003	0.997	0.005982	0.00596411	A	0.144	0.856	0.246528	0.21614	A	0	1	0	0	A	0.057	0.943	0.107502	0.101724	A	0.174	0.826	0.287448	0.246135	A	0.136	0.864	0.235008	0.207394	A	0.009	0.991	0.017838	0.0176789	A	0.019	0.981	0.037278	0.0365832	A	0.013	0.987	0.025662	0.0253327	A	0.016	0.984
M2130012	13:11886016-11886106	T	0	1	0	0	T	0.003	0.997	0.005982	0.00596411	T	0	1	0	0	T	0	1	0	0	T	0	1	0	0	T	0	1	0	0	T	0	1	0	0	T	0	1	0	0	T	0	1	0	0	T	0	1
M2170051	17:40846047-40854975	A	0.096	0.904	0.173568	0.158505	C	0.47	0.53	0.4982	0.374098	A	0.409	0.591	0.483438	0.366582	A	0.304	0.696	0.423168	0.333632	A	0.174	0.826	0.287448	0.246135	A	0.234	0.766	0.358488	0.294231	C	0.404	0.596	0.481568	0.365614	A	0.245	0.755	0.36995	0.301518	C	0.497	0.503	0.499982	0.374991	C	0.313	0.687
M2010024	1:10458335-10458500	A	0.198	0.802	0.317592	0.26716	A	0.013	0.987	0.025662	0.0253327	A	0.159	0.841	0.267438	0.231676	A	0.024	0.976	0.046848	0.0457506	A	0.07	0.93	0.1302	0.121724	A	0.048	0.952	0.091392	0.0872158	A	0.033	0.967	0.063822	0.0617854	A	0.021	0.979	0.041118	0.0402727	A	0.024	0.976	0.046848	0.0457506	A	0	1
M2010025	1:10493972-10494054	C	0.098	0.902	0.176792	0.161164	C	0.224	0.776	0.347648	0.287218	C	0.33	0.67	0.4422	0.34443	C	0.244	0.756	0.368928	0.300874	C	0.302	0.698	0.421592	0.332722	C	0.23	0.77	0.3542	0.291471	C	0.385	0.615	0.47355	0.361425	T	0.46	0.54	0.4968	0.373395	C	0.47	0.53	0.4982	0.374098	C	0.428	0.572
M2090020	9:19978860-19981100	G	0.142	0.858	0.243672	0.213984	G	0.038	0.962	0.073112	0.0704393	G	0	1	0	0	G	0.018	0.982	0.035352	0.0347271	G	0	1	0	0	G	0	1	0	0	G	0.038	0.962	0.073112	0.0704393	G	0	1	0	0	G	0	1	0	0	G	0	1
M2050003	5:4841747-4842114	A	0.164	0.836	0.274208	0.236613	A	0.178	0.822	0.292632	0.249815	A	0.091	0.909	0.165438	0.151753	A	0.319	0.681	0.434478	0.340092	A	0.209	0.791	0.330638	0.275977	A	0.354	0.646	0.457368	0.352775	A	0.233	0.767	0.357422	0.293547	A	0.109	0.891	0.194238	0.175374	A	0.183	0.817	0.299022	0.254315	A	0.313	0.687
M2200073	20:56706690-56706782	G	0.396	0.604	0.478368	0.36395	A	0.459	0.541	0.496638	0.373313	G	0.125	0.875	0.21875	0.194824	G	0.405	0.595	0.48195	0.365812	A	0.36	0.64	0.4608	0.354632	G	0.333	0.667	0.444222	0.345555	G	0.345	0.655	0.45195	0.349821	G	0.391	0.609	0.476238	0.362837	G	0.202	0.798	0.322392	0.270424	A	0.38	0.62
M2220044	22:58371960-58373307	C	0.476	0.524	0.498848	0.374423	C	0.169	0.831	0.280878	0.241432	C	0.014	0.986	0.027608	0.0272269	C	0.028	0.972	0.054432	0.0529506	C	0.234	0.766	0.358488	0.294231	C	0.165	0.835	0.27555	0.237586	C	0.265	0.735	0.38955	0.313675	C	0.122	0.878	0.214232	0.191284	C	0.055	0.945	0.10395	0.0985472	C	0.084	0.916
M2020003	2:1098253-1098306	T	0.131	0.869	0.227678	0.201759	C	0.325	0.675	0.43875	0.342499	T	0.14	0.86	0.2408	0.211808	T	0.111	0.889	0.197358	0.177883	T	0.384	0.616	0.473088	0.361182	C	0.435	0.565	0.49155	0.370739	T	0.278	0.722	0.401432	0.320858	T	0.134	0.866	0.232088	0.205156	T	0.448	0.552	0.494592	0.372281	T	0.333	0.667
M2040098	4:85194915-85195284	C	0.231	0.769	0.355278	0.292167	C	0.118	0.882	0.208152	0.186488	C	0.011	0.989	0.021758	0.0215213	C	0.17	0.83	0.2822	0.242382	C	0.279	0.721	0.402318	0.321388	C	0.149	0.851	0.253598	0.221442	C	0.245	0.755	0.36995	0.301518	C	0.177	0.823	0.291342	0.248902	C	0.272	0.728	0.396032	0.317611	C	0.345	0.655
M2050249	5:108662462-108662654	C	0.004	0.996	0.007968	0.00793626	C	0.001	0.999	0.001998	0.001996	C	0	1	0	0	C	0.059	0.941	0.111038	0.104873	C	0.128	0.872	0.223232	0.198316	C	0.002	0.998	0.003992	0.00398403	C	0.061	0.939	0.114558	0.107996	C	0.102	0.898	0.183192	0.166412	C	0.016	0.984	0.031488	0.0309923	C	0	1
M2040157	4:118740619-118740723	G	0.009	0.991	0.017838	0.0176789	G	0.113	0.887	0.200462	0.180369	G	0.105	0.895	0.18795	0.170287	G	0.182	0.818	0.297752	0.253424	G	0.221	0.779	0.344318	0.285041	G	0.139	0.861	0.239358	0.210712	G	0.099	0.901	0.178398	0.162485	G	0.498	0.502	0.499992	0.374996	G	0.082	0.918	0.150552	0.139219	G	0.131	0.869
M2130002	13:1282622-1283803	G	0	1	0	0	G	0	1	0	0	G	0	1	0	0	G	0	1	0	0	G	0	1	0	0	G	0	1	0	0	G	0	1	0	0	G	0	1	0	0	G	0	1	0	0	G	0	1
M2200009	20:2955526-2961335	T	0.489	0.511	0.499758	0.374879	C	0.418	0.582	0.486552	0.368186	C	0.5	0.5	0.5	0.375	C	0.475	0.525	0.49875	0.374374	C	0.312	0.688	0.429312	0.337158	T	0.337	0.663	0.446862	0.347019	C	0.335	0.665	0.44555	0.346293	C	0.42	0.58	0.4872	0.368518	C	0.284	0.716	0.406688	0.32399	C	0.237	0.763
M2130008	13:10073726-10074289	T	0.013	0.987	0.025662	0.0253327	T	0.212	0.788	0.334112	0.278297	T	0	1	0	0	T	0.147	0.853	0.250782	0.219336	T	0.108	0.892	0.192672	0.174111	T	0.007	0.993	0.013902	0.0138054	T	0.059	0.941	0.111038	0.104873	T	0.002	0.998	0.003992	0.00398403	T	0.374	0.626	0.468248	0.35862	T	0	1
M2210041	21:35210339-35212177	A	0.035	0.965	0.06755	0.0652685	A	0.048	0.952	0.091392	0.0872158	A	0.08	0.92	0.1472	0.136366	A	0.192	0.808	0.310272	0.262138	A	0.035	0.965	0.06755	0.0652685	A	0	1	0	0	A	0.222	0.778	0.345432	0.28577	A	0.003	0.997	0.005982	0.00596411	A	0.161	0.839	0.270158	0.233665	A	0	1
M2030112	3:93475997-93476123	T	0.084	0.916	0.153888	0.142047	T	0.189	0.811	0.306558	0.259569	T	0.068	0.932	0.126752	0.118719	T	0.163	0.837	0.272862	0.235635	T	0.024	0.976	0.046848	0.0457506	T	0.181	0.819	0.296478	0.252528	T	0.049	0.951	0.093198	0.0888551	G	0.472	0.528	0.498432	0.374215	T	0.125	0.875	0.21875	0.194824	G	0.434	0.566
M2010252	1:95183468-95183635	T	0.001	0.999	0.001998	0.001996	T	0.024	0.976	0.046848	0.0457506	T	0	1	0	0	T	0	1	0	0	T	0	1	0	0	T	0	1	0	0	T	0.002	0.998	0.003992	0.00398403	T	0	1	0	0	T	0	1	0	0	T	0.159	0.841
M2010314	1:127048929-127049213	C	0	1	0	0	C	0.003	0.997	0.005982	0.00596411	C	0.125	0.875	0.21875	0.194824	C	0.031	0.969	0.060078	0.0582733	C	0.024	0.976	0.046848	0.0457506	C	0	1	0	0	C	0.04	0.96	0.0768	0.0738509	C	0	1	0	0	C	0.076	0.924	0.140448	0.130585	C	0	1
M2260065	26:35976027-35984635	C	0.179	0.821	0.293918	0.250724	C	0.029	0.971	0.056318	0.0547321	C	0	1	0	0	C	0.045	0.955	0.08595	0.0822563	C	0.035	0.965	0.06755	0.0652685	C	0.132	0.868	0.229152	0.202897	C	0	1	0	0	C	0.064	0.936	0.119808	0.112631	C	0	1	0	0	C	0	1
M2160054	16:60280788-60280937	G	0.33	0.67	0.4422	0.34443	G	0.276	0.724	0.399648	0.319789	G	0.159	0.841	0.267438	0.231676	A	0.466	0.534	0.497688	0.373841	G	0.116	0.884	0.205088	0.184057	G	0.109	0.891	0.194238	0.175374	G	0.294	0.706	0.415128	0.328962	G	0.419	0.581	0.486878	0.368353	G	0.234	0.766	0.358488	0.294231	G	0.284	0.716
M2250032	25:14182073-14182383	A	0.016	0.984	0.031488	0.0309923	A	0.179	0.821	0.293918	0.250724	A	0	1	0	0	A	0.049	0.951	0.093198	0.0888551	A	0.256	0.744	0.380928	0.308375	A	0.001	0.999	0.001998	0.001996	A	0.113	0.887	0.200462	0.180369	A	0.058	0.942	0.109272	0.103302	A	0.145	0.855	0.24795	0.21721	A	0.249	0.751
M2230038	23:15639315-15639489	T	0	1	0	0	T	0.059	0.941	0.111038	0.104873	T	0	1	0	0	T	0.002	0.998	0.003992	0.00398403	T	0	1	0	0	T	0	1	0	0	T	0	1	0	0	T	0	1	0	0	T	0.003	0.997	0.005982	0.00596411	T	0	1
M2020164	2:38014473-38019415	G	0.18	0.82	0.2952	0.251628	G	0	1	0	0	G	0	1	0	0	G	0	1	0	0	G	0	1	0	0	G	0	1	0	0	G	0	1	0	0	G	0	1	0	0	G	0	1	0	0	G	0	1
M2250069	25:37230541-37230876	C	0.085	0.915	0.15555	0.143452	C	0.02	0.98	0.0392	0.0384317	C	0	1	0	0	C	0.214	0.786	0.336408	0.279823	C	0	1	0	0	C	0.079	0.921	0.145518	0.13493	C	0.251	0.749	0.375998	0.305311	C	0	1	0	0	C	0.12	0.88	0.2112	0.188897	A	0.439	0.561
M2050150	5:91487375-91489395	T	0.366	0.634	0.464088	0.356399	T	0.413	0.587	0.484862	0.367316	G	0.131	0.869	0.227678	0.201759	G	0.414	0.586	0.485208	0.367495	G	0.465	0.535	0.49755	0.373772	G	0.091	0.909	0.165438	0.151753	G	0.499	0.501	0.499998	0.374999	T	0.18	0.82	0.2952	0.251628	G	0.5	0.5	0.5	0.375	T	0.491	0.509
M2010230	1:88187932-88187998	C	0.155	0.845	0.26195	0.227641	C	0.311	0.689	0.428558	0.336727	C	0.068	0.932	0.126752	0.118719	C	0.263	0.737	0.387662	0.312521	C	0.302	0.698	0.421592	0.332722	C	0.114	0.886	0.202008	0.181604	C	0.385	0.615	0.47355	0.361425	C	0.189	0.811	0.306558	0.259569	C	0.28	0.72	0.4032	0.321915	C	0.154	0.846
M2150180	15:83226231-83226529	G	0.16	0.84	0.2688	0.232673	G	0.092	0.908	0.167072	0.153115	G	0.131	0.869	0.227678	0.201759	G	0.142	0.858	0.243672	0.213984	G	0.035	0.965	0.06755	0.0652685	G	0.108	0.892	0.192672	0.174111	G	0.003	0.997	0.005982	0.00596411	G	0.155	0.845	0.26195	0.227641	G	0.035	0.965	0.06755	0.0652685	G	0.098	0.902
M2280067	28:38004260-38005004	A	0	1	0	0	A	0.017	0.983	0.033422	0.0328635	A	0	1	0	0	A	0.001	0.999	0.001998	0.001996	A	0.047	0.953	0.089582	0.0855695	A	0	1	0	0	A	0.024	0.976	0.046848	0.0457506	A	0.021	0.979	0.041118	0.0402727	A	0	1	0	0	A	0.072	0.928
M2270062	27:41485619-41485687	C	0	1	0	0	C	0.027	0.973	0.052542	0.0511617	C	0.08	0.92	0.1472	0.136366	C	0.123	0.877	0.215742	0.19247	C	0	1	0	0	C	0	1	0	0	C	0.081	0.919	0.148878	0.137796	C	0	1	0	0	C	0.054	0.946	0.102168	0.0969488	C	0	1
M2240034	24:34687560-34687616	G	0.13	0.87	0.2262	0.200617	G	0.196	0.804	0.315168	0.265503	G	0.125	0.875	0.21875	0.194824	G	0.239	0.761	0.363758	0.297598	G	0.233	0.767	0.357422	0.293547	G	0.278	0.722	0.401432	0.320858	G	0.049	0.951	0.093198	0.0888551	G	0.258	0.742	0.382872	0.309577	G	0.048	0.952	0.091392	0.0872158	G	0.011	0.989
M2040082	4:65908637-65908694	G	0.093	0.907	0.168702	0.154472	G	0.027	0.973	0.052542	0.0511617	G	0	1	0	0	G	0.002	0.998	0.003992	0.00398403	G	0	1	0	0	G	0.047	0.953	0.089582	0.0855695	G	0.043	0.957	0.082302	0.0789152	G	0	1	0	0	G	0.116	0.884	0.205088	0.184057	G	0.002	0.998
M2150179	15:83206064-83206332	A	0.415	0.585	0.48555	0.367671	G	0.364	0.636	0.463008	0.35582	G	0.409	0.591	0.483438	0.366582	G	0.251	0.749	0.375998	0.305311	G	0.314	0.686	0.430808	0.33801	A	0.494	0.506	0.499928	0.374964	G	0.267	0.733	0.391422	0.314816	G	0.257	0.743	0.381902	0.308977	G	0.126	0.874	0.220248	0.195993	G	0.343	0.657
M2200041	20:31544211-31544393	G	0.028	0.972	0.054432	0.0529506	G	0.118	0.882	0.208152	0.186488	G	0.148	0.852	0.252192	0.220392	G	0.107	0.893	0.191102	0.172842	G	0	1	0	0	G	0.001	0.999	0.001998	0.001996	G	0.058	0.942	0.109272	0.103302	G	0.2	0.8	0.32	0.2688	G	0.17	0.83	0.2822	0.242382	G	0.288	0.712
M2170067	17:57308772-57309291	C	0.004	0.996	0.007968	0.00793626	C	0.064	0.936	0.119808	0.112631	C	0.193	0.807	0.311502	0.262985	C	0.125	0.875	0.21875	0.194824	C	0.023	0.977	0.044942	0.0439321	C	0	1	0	0	C	0.052	0.948	0.098592	0.0937318	C	0.015	0.985	0.02955	0.0291134	C	0.102	0.898	0.183192	0.166412	C	0.001	0.999
M2050016	5:15682721-15685995	A	0.005	0.995	0.00995	0.0099005	A	0.041	0.959	0.078638	0.075546	A	0	1	0	0	A	0	1	0	0	A	0	1	0	0	A	0.001	0.999	0.001998	0.001996	A	0.014	0.986	0.027608	0.0272269	A	0.201	0.799	0.321198	0.269614	A	0.054	0.946	0.102168	0.0969488	A	0.001	0.999
M2090033	9:32374407-32374568	C	0.056	0.944	0.105728	0.100139	C	0.062	0.938	0.116312	0.109548	C	0.125	0.875	0.21875	0.194824	C	0.14	0.86	0.2408	0.211808	C	0.291	0.709	0.412638	0.327503	A	0.476	0.524	0.498848	0.374423	C	0.173	0.827	0.286142	0.245203	C	0.268	0.732	0.392352	0.315382	C	0.223	0.777	0.346542	0.286496	C	0.266	0.734
M2090032	9:31995320-31995598	A	0.424	0.576	0.488448	0.369157	C	0.419	0.581	0.486878	0.368353	C	0.364	0.636	0.463008	0.35582	C	0.332	0.668	0.443552	0.345183	C	0.28	0.72	0.4032	0.321915	C	0.136	0.864	0.235008	0.207394	A	0.497	0.503	0.499982	0.374991	C	0.299	0.701	0.419198	0.331335	C	0.348	0.652	0.453792	0.350828	C	0.253	0.747
M2240025	24:24436010-24437286	T	0.066	0.934	0.123288	0.115688	T	0.227	0.773	0.350942	0.289362	T	0.352	0.648	0.456192	0.352136	T	0.062	0.938	0.116312	0.109548	T	0.035	0.965	0.06755	0.0652685	T	0.107	0.893	0.191102	0.172842	T	0.022	0.978	0.043032	0.0421061	T	0.309	0.691	0.427038	0.335857	T	0.027	0.973	0.052542	0.0511617	T	0.357	0.643
M2030092	3:75000688-75001004	T	0.037	0.963	0.071262	0.0687229	T	0.211	0.789	0.332958	0.277527	T	0.341	0.659	0.449438	0.348441	T	0.19	0.81	0.3078	0.26043	T	0.047	0.953	0.089582	0.0855695	T	0.004	0.996	0.007968	0.00793626	T	0.039	0.961	0.074958	0.0721486	T	0.012	0.988	0.023712	0.0234309	T	0.172	0.828	0.284832	0.244267	T	0.007	0.993
M2110044	11:43917438-43917694	C	0.048	0.952	0.091392	0.0872158	C	0.155	0.845	0.26195	0.227641	C	0	1	0	0	C	0.097	0.903	0.175182	0.159838	C	0.274	0.726	0.397848	0.318706	C	0.003	0.997	0.005982	0.00596411	C	0.118	0.882	0.208152	0.186488	T	0.426	0.574	0.489048	0.369464	C	0.215	0.785	0.33755	0.28058	C	0.224	0.776
M2110030	11:26069171-26070473	C	0.2	0.8	0.32	0.2688	C	0.348	0.652	0.453792	0.350828	C	0.08	0.92	0.1472	0.136366	C	0.269	0.731	0.393278	0.315944	C	0.25	0.75	0.375	0.304688	C	0.4	0.6	0.48	0.3648	C	0.224	0.776	0.347648	0.287218	A	0.316	0.684	0.432288	0.338852	C	0.194	0.806	0.312728	0.263829	C	0.076	0.924
M2130072	13:50581311-50581552	C	0.485	0.515	0.49955	0.374775	C	0.326	0.674	0.439448	0.342891	C	0.432	0.568	0.490752	0.370333	C	0.433	0.567	0.491022	0.370471	T	0.465	0.535	0.49755	0.373772	C	0.425	0.575	0.48875	0.369312	C	0.444	0.556	0.493728	0.371844	C	0.197	0.803	0.316382	0.266333	C	0.368	0.632	0.465152	0.356969	C	0.33	0.67
M2140135	14:53916852-53920887	T	0.003	0.997	0.005982	0.00596411	T	0.002	0.998	0.003992	0.00398403	T	0	1	0	0	T	0.108	0.892	0.192672	0.174111	T	0.384	0.616	0.473088	0.361182	T	0.01	0.99	0.0198	0.019604	T	0.249	0.751	0.373998	0.304061	T	0.091	0.909	0.165438	0.151753	T	0.178	0.822	0.292632	0.249815	T	0	1
M2020191	2:61501742-61503192	G	0	1	0	0	G	0.107	0.893	0.191102	0.172842	G	0.125	0.875	0.21875	0.194824	G	0.318	0.682	0.433752	0.339682	G	0.093	0.907	0.168702	0.154472	G	0.354	0.646	0.457368	0.352775	G	0.211	0.789	0.332958	0.277527	G	0	1	0	0	G	0.263	0.737	0.387662	0.312521	G	0.039	0.961
M2020193	2:61910396-61911606	A	0	1	0	0	A	0.047	0.953	0.089582	0.0855695	A	0	1	0	0	A	0.002	0.998	0.003992	0.00398403	A	0	1	0	0	A	0	1	0	0	A	0	1	0	0	A	0	1	0	0	A	0	1	0	0	A	0	1
M2030102	3:80979154-80981747	T	0.299	0.701	0.419198	0.331335	T	0.238	0.762	0.362712	0.296932	T	0.302	0.698	0.421592	0.332722	T	0.357	0.643	0.459102	0.353715	T	0.151	0.849	0.256398	0.223528	T	0.188	0.812	0.305312	0.258704	T	0.07	0.93	0.1302	0.121724	T	0.001	0.999	0.001998	0.001996	T	0.272	0.728	0.396032	0.317611	G	0.467	0.533
M2020196	2:67497782-67499093	A	0.282	0.718	0.404952	0.322959	A	0.45	0.55	0.495	0.372487	C	0.405	0.595	0.48195	0.365812	C	0.39	0.61	0.4758	0.362607	C	0.5	0.5	0.5	0.375	A	0.371	0.629	0.466718	0.357805	A	0.476	0.524	0.498848	0.374423	A	0.258	0.742	0.382872	0.309577	C	0.417	0.583	0.486222	0.368016	A	0.083	0.917
M2180008	18:10409613-10409675	C	0.407	0.593	0.482702	0.366201	A	0.259	0.741	0.383838	0.310172	A	0.443	0.557	0.493502	0.37173	A	0.274	0.726	0.397848	0.318706	A	0.462	0.538	0.497112	0.373552	C	0.21	0.79	0.3318	0.276754	A	0.27	0.73	0.3942	0.316503	A	0.413	0.587	0.484862	0.367316	A	0.266	0.734	0.390488	0.314248	A	0.29	0.71
M2070195	7:94839948-94840789	T	0.001	0.999	0.001998	0.001996	T	0.081	0.919	0.148878	0.137796	T	0	1	0	0	T	0.002	0.998	0.003992	0.00398403	T	0.058	0.942	0.109272	0.103302	T	0	1	0	0	T	0.046	0.954	0.087768	0.0839164	T	0.019	0.981	0.037278	0.0365832	T	0.003	0.997	0.005982	0.00596411	T	0	1
M2180068	18:48313818-48313880	G	0.474	0.526	0.498648	0.374323	G	0.14	0.86	0.2408	0.211808	G	0.295	0.705	0.41595	0.329443	G	0.094	0.906	0.170328	0.155822	G	0.047	0.953	0.089582	0.0855695	G	0.159	0.841	0.267438	0.231676	G	0.1	0.9	0.18	0.1638	G	0.369	0.631	0.465678	0.35725	G	0.167	0.833	0.278222	0.239518	G	0.052	0.948
M2020176	2:44366051-44366205	A	0.285	0.715	0.40755	0.324501	A	0.18	0.82	0.2952	0.251628	A	0.409	0.591	0.483438	0.366582	A	0.165	0.835	0.27555	0.237586	A	0.345	0.655	0.45195	0.349821	G	0.328	0.672	0.440832	0.343666	A	0.161	0.839	0.270158	0.233665	A	0.348	0.652	0.453792	0.350828	A	0.475	0.525	0.49875	0.374374	A	0.174	0.826
M2010204	1:79065337-79065458	C	0	1	0	0	C	0.03	0.97	0.0582	0.0565064	C	0	1	0	0	C	0	1	0	0	C	0	1	0	0	C	0.001	0.999	0.001998	0.001996	C	0	1	0	0	C	0	1	0	0	C	0	1	0	0	C	0	1
M2020173	2:43812889-43812943	A	0.001	0.999	0.001998	0.001996	A	0	1	0	0	A	0	1	0	0	A	0	1	0	0	A	0	1	0	0	A	0.002	0.998	0.003992	0.00398403	A	0	1	0	0	A	0	1	0	0	A	0	1	0	0	A	0.002	0.998
M2200044	20:33409536-33410971	C	0.004	0.996	0.007968	0.00793626	C	0	1	0	0	C	0	1	0	0	C	0.002	0.998	0.003992	0.00398403	C	0	1	0	0	C	0	1	0	0	C	0.002	0.998	0.003992	0.00398403	C	0	1	0	0	C	0	1	0	0	C	0	1
M2050149	5:91481180-91482482	A	0.008	0.992	0.015872	0.015746	A	0.037	0.963	0.071262	0.0687229	A	0	1	0	0	A	0.04	0.96	0.0768	0.0738509	A	0.395	0.605	0.47795	0.363732	A	0	1	0	0	A	0.068	0.932	0.126752	0.118719	A	0.016	0.984	0.031488	0.0309923	A	0.008	0.992	0.015872	0.015746	A	0.324	0.676
M2080041	8:45220758-45222221	T	0.04	0.96	0.0768	0.0738509	T	0.017	0.983	0.033422	0.0328635	T	0	1	0	0	T	0.06	0.94	0.1128	0.106438	T	0.035	0.965	0.06755	0.0652685	T	0.071	0.929	0.131918	0.123217	T	0.001	0.999	0.001998	0.001996	T	0.004	0.996	0.007968	0.00793626	T	0.081	0.919	0.148878	0.137796	T	0.001	0.999
M2170057	17:50381924-50383649	T	0.203	0.797	0.323582	0.271229	T	0.129	0.871	0.224718	0.199469	T	0.284	0.716	0.406688	0.32399	T	0.153	0.847	0.259182	0.225594	T	0.43	0.57	0.4902	0.370052	T	0.288	0.712	0.410112	0.326016	T	0.259	0.741	0.383838	0.310172	T	0.336	0.664	0.446208	0.346657	T	0.191	0.809	0.309038	0.261286	T	0.348	0.652
M2110071	11:70506520-70506999	A	0.124	0.876	0.217248	0.19365	A	0.402	0.598	0.480792	0.365212	A	0.057	0.943	0.107502	0.101724	A	0.241	0.759	0.365838	0.298919	A	0.244	0.756	0.368928	0.300874	A	0.005	0.995	0.00995	0.0099005	A	0.119	0.881	0.209678	0.187696	A	0.07	0.93	0.1302	0.121724	A	0.323	0.677	0.437342	0.341708	A	0.018	0.982
M2050022	5:18334199-18334370	C	0	1	0	0	C	0.004	0.996	0.007968	0.00793626	C	0.154	0.846	0.260568	0.22662	C	0.195	0.805	0.31395	0.264668	C	0	1	0	0	C	0.001	0.999	0.001998	0.001996	C	0.027	0.973	0.052542	0.0511617	C	0.001	0.999	0.001998	0.001996	C	0.028	0.972	0.054432	0.0529506	C	0.039	0.961
M2010120	1:44161718-44161788	G	0	1	0	0	G	0	1	0	0	G	0.058	0.942	0.109272	0.103302	G	0	1	0	0	G	0	1	0	0	G	0	1	0	0	G	0	1	0	0	G	0	1	0	0	G	0	1	0	0	G	0	1
M2010285	1:111486238-111486479	T	0.116	0.884	0.205088	0.184057	T	0.192	0.808	0.310272	0.262138	T	0.07	0.93	0.1302	0.121724	T	0.054	0.946	0.102168	0.0969488	T	0.035	0.965	0.06755	0.0652685	T	0.083	0.917	0.152222	0.140636	T	0.266	0.734	0.390488	0.314248	T	0.057	0.943	0.107502	0.101724	T	0.311	0.689	0.428558	0.336727	T	0	1
M2140125	14:44207809-44210610	G	0.115	0.885	0.20355	0.182834	G	0.001	0.999	0.001998	0.001996	G	0	1	0	0	G	0.033	0.967	0.063822	0.0617854	G	0.058	0.942	0.109272	0.103302	G	0	1	0	0	G	0.007	0.993	0.013902	0.0138054	G	0	1	0	0	G	0	1	0	0	G	0.002	0.998
M2090084	9:84545732-84547030	C	0.108	0.892	0.192672	0.174111	C	0.372	0.628	0.467232	0.358079	C	0.407	0.593	0.482702	0.366201	C	0.267	0.733	0.391422	0.314816	C	0.202	0.798	0.322392	0.270424	C	0.133	0.867	0.230622	0.204029	C	0.1	0.9	0.18	0.1638	C	0.488	0.512	0.499712	0.374856	C	0.411	0.589	0.484158	0.366954	C	0.477	0.523
M2040078	4:62878594-62878820	G	0.004	0.996	0.007968	0.00793626	G	0.089	0.911	0.162158	0.14901	G	0.114	0.886	0.202008	0.181604	G	0.128	0.872	0.223232	0.198316	G	0	1	0	0	G	0.002	0.998	0.003992	0.00398403	G	0.053	0.947	0.100382	0.0953437	G	0	1	0	0	G	0.126	0.874	0.220248	0.195993	G	0	1
M2220039	22:53422703-53422990	T	0.213	0.787	0.335262	0.279062	T	0.173	0.827	0.286142	0.245203	C	0.5	0.5	0.5	0.375	T	0.49	0.51	0.4998	0.3749	T	0.305	0.695	0.42395	0.334083	T	0.147	0.853	0.250782	0.219336	T	0.291	0.709	0.412638	0.327503	T	0.161	0.839	0.270158	0.233665	T	0.32	0.68	0.4352	0.3405	T	0.284	0.716
M2080091	8:100969042-100969758	G	0.001	0.999	0.001998	0.001996	G	0.023	0.977	0.044942	0.0439321	G	0	1	0	0	G	0.032	0.968	0.061952	0.060033	G	0	1	0	0	G	0.352	0.648	0.456192	0.352136	G	0	1	0	0	G	0	1	0	0	G	0.011	0.989	0.021758	0.0215213	G	0	1
M2060205	6:95989072-95989147	A	0	1	0	0	A	0	1	0	0	A	0	1	0	0	A	0	1	0	0	A	0	1	0	0	A	0	1	0	0	A	0	1	0	0	A	0	1	0	0	A	0	1	0	0	A	0	1
M2070184	7:90074267-90074326	T	0.04	0.96	0.0768	0.0738509	T	0.056	0.944	0.105728	0.100139	T	0.102	0.898	0.183192	0.166412	T	0.087	0.913	0.158862	0.146243	T	0.035	0.965	0.06755	0.0652685	T	0.002	0.998	0.003992	0.00398403	T	0.085	0.915	0.15555	0.143452	T	0	1	0	0	T	0	1	0	0	T	0.037	0.963
M2140132	14:48727933-48728529	T	0.442	0.558	0.493272	0.371613	T	0.202	0.798	0.322392	0.270424	T	0.386	0.614	0.474008	0.361666	T	0.319	0.681	0.434478	0.340092	T	0	1	0	0	T	0.184	0.816	0.300288	0.255202	T	0.184	0.816	0.300288	0.255202	T	0	1	0	0	T	0.293	0.707	0.414302	0.328479	T	0	1
M2010119	1:44054324-44054374	C	0.012	0.988	0.023712	0.0234309	C	0.003	0.997	0.005982	0.00596411	C	0.114	0.886	0.202008	0.181604	C	0.024	0.976	0.046848	0.0457506	C	0.163	0.837	0.272862	0.235635	C	0.073	0.927	0.135342	0.126183	C	0.001	0.999	0.001998	0.001996	C	0.013	0.987	0.025662	0.0253327	C	0.089	0.911	0.162158	0.14901	C	0	1
M2070124	7:50070409-50072354	T	0.088	0.912	0.160512	0.14763	T	0	1	0	0	T	0	1	0	0	T	0.002	0.998	0.003992	0.00398403	T	0	1	0	0	T	0	1	0	0	T	0.07	0.93	0.1302	0.121724	T	0.009	0.991	0.017838	0.0176789	T	0.035	0.965	0.06755	0.0652685	T	0	1
M2070129	7:55388417-55390979	A	0.486	0.514	0.499608	0.374804	C	0.445	0.555	0.49395	0.371957	C	0.239	0.761	0.363758	0.297598	A	0.42	0.58	0.4872	0.368518	C	0.442	0.558	0.493272	0.371613	A	0.354	0.646	0.457368	0.352775	A	0.406	0.594	0.482328	0.366008	A	0.181	0.819	0.296478	0.252528	C	0.452	0.548	0.495392	0.372685	A	0.487	0.513
M2250044	25:22620497-22620565	T	0.101	0.899	0.181598	0.165109	T	0.309	0.691	0.427038	0.335857	T	0.216	0.784	0.338688	0.281333	T	0.284	0.716	0.406688	0.32399	T	0.174	0.826	0.287448	0.246135	T	0.103	0.897	0.184782	0.16771	T	0.47	0.53	0.4982	0.374098	T	0.216	0.784	0.338688	0.281333	T	0.204	0.796	0.324768	0.272031	C	0.2	0.8
M2120041	12:22979807-22986828	A	0.002	0.998	0.003992	0.00398403	A	0.192	0.808	0.310272	0.262138	A	0.057	0.943	0.107502	0.101724	A	0.011	0.989	0.021758	0.0215213	A	0.081	0.919	0.148878	0.137796	A	0.419	0.581	0.486878	0.368353	A	0.122	0.878	0.214232	0.191284	A	0.189	0.811	0.306558	0.259569	A	0.134	0.866	0.232088	0.205156	A	0.149	0.851
M2220014	22:19277879-19279351	C	0.208	0.792	0.329472	0.275196	C	0.01	0.99	0.0198	0.019604	C	0	1	0	0	C	0.003	0.997	0.005982	0.00596411	C	0	1	0	0	C	0.111	0.889	0.197358	0.177883	C	0.013	0.987	0.025662	0.0253327	C	0	1	0	0	C	0.013	0.987	0.025662	0.0253327	C	0.009	0.991
M2080034	8:36472857-36473619	C	0.491	0.509	0.499838	0.374919	C	0.252	0.748	0.376992	0.305931	C	0.125	0.875	0.21875	0.194824	C	0.113	0.887	0.200462	0.180369	C	0.035	0.965	0.06755	0.0652685	C	0.002	0.998	0.003992	0.00398403	C	0.033	0.967	0.063822	0.0617854	C	0	1	0	0	C	0.051	0.949	0.096798	0.0921131	C	0.001	0.999
M2090114	9:97384318-97387183	C	0.092	0.908	0.167072	0.153115	C	0.089	0.911	0.162158	0.14901	C	0.17	0.83	0.2822	0.242382	C	0.11	0.89	0.1958	0.176631	C	0.221	0.779	0.344318	0.285041	C	0.008	0.992	0.015872	0.015746	C	0.148	0.852	0.252192	0.220392	C	0.372	0.628	0.467232	0.358079	C	0.114	0.886	0.202008	0.181604	C	0.305	0.695
M2090115	9:97879866-97880095	A	0.178	0.822	0.292632	0.249815	A	0.238	0.762	0.362712	0.296932	A	0.33	0.67	0.4422	0.34443	A	0.273	0.727	0.396942	0.318161	A	0.186	0.814	0.302808	0.256962	A	0.274	0.726	0.397848	0.318706	A	0.176	0.824	0.290048	0.247984	A	0.001	0.999	0.001998	0.001996	A	0.086	0.914	0.157208	0.144851	A	0.461	0.539
M2250052	25:28786274-28786637	G	0.002	0.998	0.003992	0.00398403	G	0.006	0.994	0.011928	0.0118569	G	0	1	0	0	G	0.09	0.91	0.1638	0.150385	G	0.047	0.953	0.089582	0.0855695	G	0.032	0.968	0.061952	0.060033	G	0	1	0	0	G	0	1	0	0	G	0	1	0	0	G	0	1
M2110068	11:69377813-69403655	T	0.036	0.964	0.069408	0.0669993	T	0.207	0.793	0.328302	0.274411	T	0.011	0.989	0.021758	0.0215213	T	0.099	0.901	0.178398	0.162485	T	0.267	0.733	0.391422	0.314816	T	0.009	0.991	0.017838	0.0176789	T	0.324	0.676	0.438048	0.342105	T	0.198	0.802	0.317592	0.26716	T	0.28	0.72	0.4032	0.321915	T	0.174	0.826
M2040109	4:95229970-95230159	C	0.057	0.943	0.107502	0.101724	C	0.03	0.97	0.0582	0.0565064	C	0	1	0	0	C	0.029	0.971	0.056318	0.0547321	C	0.302	0.698	0.421592	0.332722	C	0.245	0.755	0.36995	0.301518	C	0.006	0.994	0.011928	0.0118569	A	0.477	0.523	0.498942	0.37447	C	0.234	0.766	0.358488	0.294231	C	0.275	0.725
M2040065	4:53803363-53803733	A	0	1	0	0	A	0.009	0.991	0.017838	0.0176789	A	0	1	0	0	A	0.015	0.985	0.02955	0.0291134	A	0	1	0	0	A	0	1	0	0	A	0.025	0.975	0.04875	0.0475617	A	0	1	0	0	A	0.019	0.981	0.037278	0.0365832	A	0	1
M2260040	26:25692041-25692341	A	0	1	0	0	A	0.056	0.944	0.105728	0.100139	A	0	1	0	0	A	0.103	0.897	0.184782	0.16771	A	0	1	0	0	A	0.076	0.924	0.140448	0.130585	A	0.148	0.852	0.252192	0.220392	A	0.001	0.999	0.001998	0.001996	A	0.114	0.886	0.202008	0.181604	A	0	1
M2180078	18:54998448-54998571	A	0.152	0.848	0.257792	0.224564	A	0.384	0.616	0.473088	0.361182	A	0.295	0.705	0.41595	0.329443	A	0.203	0.797	0.323582	0.271229	A	0.314	0.686	0.430808	0.33801	A	0.22	0.78	0.3432	0.284307	C	0.456	0.544	0.496128	0.373057	C	0.446	0.554	0.494168	0.372067	A	0.315	0.685	0.43155	0.338432	A	0.381	0.619
M2240031	24:32829714-32829775	A	0.19	0.81	0.3078	0.26043	C	0.447	0.553	0.494382	0.372175	C	0.386	0.614	0.474008	0.361666	A	0.338	0.662	0.447512	0.347379	A	0.314	0.686	0.430808	0.33801	A	0.275	0.725	0.39875	0.319249	A	0.243	0.757	0.367902	0.300226	A	0.3	0.7	0.42	0.3318	A	0.426	0.574	0.489048	0.369464	A	0.269	0.731
M2040095	4:82780736-82781391	T	0.05	0.95	0.095	0.0904875	T	0	1	0	0	T	0	1	0	0	T	0	1	0	0	T	0	1	0	0	T	0.009	0.991	0.017838	0.0176789	T	0.036	0.964	0.069408	0.0669993	T	0.295	0.705	0.41595	0.329443	T	0.013	0.987	0.025662	0.0253327	T	0	1
M2140154	14:75912906-75913601	A	0.041	0.959	0.078638	0.075546	A	0.012	0.988	0.023712	0.0234309	A	0	1	0	0	A	0.015	0.985	0.02955	0.0291134	A	0	1	0	0	A	0.005	0.995	0.00995	0.0099005	A	0.001	0.999	0.001998	0.001996	A	0	1	0	0	A	0	1	0	0	A	0	1
M2010329	1:134210868-134211010	T	0.195	0.805	0.31395	0.264668	T	0.154	0.846	0.260568	0.22662	T	0.434	0.566	0.491288	0.370606	T	0.178	0.822	0.292632	0.249815	T	0.371	0.629	0.466718	0.357805	T	0.155	0.845	0.26195	0.227641	T	0.3	0.7	0.42	0.3318	T	0.045	0.955	0.08595	0.0822563	T	0.232	0.768	0.356352	0.292859	T	0.022	0.978
M2110143	11:106671510-106671619	C	0.005	0.995	0.00995	0.0099005	C	0	1	0	0	C	0	1	0	0	C	0	1	0	0	C	0	1	0	0	C	0	1	0	0	C	0.021	0.979	0.041118	0.0402727	C	0	1	0	0	C	0	1	0	0	C	0	1
M2070022	7:15805609-15805685	A	0.049	0.951	0.093198	0.0888551	A	0.017	0.983	0.033422	0.0328635	A	0.011	0.989	0.021758	0.0215213	A	0.014	0.986	0.027608	0.0272269	A	0	1	0	0	A	0.007	0.993	0.013902	0.0138054	A	0.179	0.821	0.293918	0.250724	A	0.412	0.588	0.484512	0.367136	A	0.148	0.852	0.252192	0.220392	A	0.003	0.997
M2010343	1:141556202-141556300	G	0.401	0.599	0.480398	0.365007	G	0.283	0.717	0.405822	0.323476	G	0.057	0.943	0.107502	0.101724	G	0.111	0.889	0.197358	0.177883	G	0.221	0.779	0.344318	0.285041	G	0.093	0.907	0.168702	0.154472	G	0.272	0.728	0.396032	0.317611	G	0.404	0.596	0.481568	0.365614	G	0.462	0.538	0.497112	0.373552	T	0.452	0.548
M2150006	15:3271164-3272258	A	0.189	0.811	0.306558	0.259569	A	0.412	0.588	0.484512	0.367136	C	0.5	0.5	0.5	0.375	A	0.355	0.645	0.45795	0.353091	A	0.314	0.686	0.430808	0.33801	A	0.483	0.517	0.499422	0.374711	A	0.233	0.767	0.357422	0.293547	A	0.398	0.602	0.479192	0.36438	A	0.28	0.72	0.4032	0.321915	A	0.171	0.829
M2070151	7:67901442-67902682	G	0.046	0.954	0.087768	0.0839164	G	0.048	0.952	0.091392	0.0872158	G	0.011	0.989	0.021758	0.0215213	G	0.024	0.976	0.046848	0.0457506	G	0.11	0.89	0.1958	0.176631	G	0.215	0.785	0.33755	0.28058	G	0.041	0.959	0.078638	0.075546	G	0.199	0.801	0.318798	0.267982	G	0.191	0.809	0.309038	0.261286	T	0.172	0.828
M2070152	7:67937087-67937240	C	0.002	0.998	0.003992	0.00398403	C	0.137	0.863	0.236462	0.208505	C	0.034	0.966	0.065688	0.0635305	C	0.069	0.931	0.128478	0.120225	C	0.174	0.826	0.287448	0.246135	C	0.039	0.961	0.074958	0.0721486	C	0.18	0.82	0.2952	0.251628	C	0.011	0.989	0.021758	0.0215213	C	0.113	0.887	0.200462	0.180369	C	0	1
M2070153	7:67990680-67991131	G	0	1	0	0	G	0.001	0.999	0.001998	0.001996	G	0	1	0	0	G	0.229	0.771	0.353118	0.290772	G	0	1	0	0	G	0	1	0	0	G	0	1	0	0	G	0	1	0	0	G	0	1	0	0	G	0	1
M2200017	20:9988431-9988762	A	0.238	0.762	0.362712	0.296932	A	0.185	0.815	0.30155	0.256084	A	0.261	0.739	0.385758	0.311353	A	0.16	0.84	0.2688	0.232673	A	0.465	0.535	0.49755	0.373772	A	0.058	0.942	0.109272	0.103302	A	0.317	0.683	0.433022	0.339268	A	0.362	0.638	0.461912	0.355231	A	0.406	0.594	0.482328	0.366008	G	0.406	0.594
M2070159	7:69032375-69032640	C	0.328	0.672	0.440832	0.343666	C	0.267	0.733	0.391422	0.314816	C	0.386	0.614	0.474008	0.361666	C	0.315	0.685	0.43155	0.338432	C	0.36	0.64	0.4608	0.354632	C	0.381	0.619	0.471678	0.360438	C	0.383	0.617	0.472622	0.360936	C	0.153	0.847	0.259182	0.225594	T	0.435	0.565	0.49155	0.370739	T	0.483	0.517
M2010153	1:60382900-60383372	G	0	1	0	0	G	0.001	0.999	0.001998	0.001996	G	0.057	0.943	0.107502	0.101724	G	0.002	0.998	0.003992	0.00398403	G	0.012	0.988	0.023712	0.0234309	G	0	1	0	0	G	0	1	0	0	G	0.107	0.893	0.191102	0.172842	G	0.003	0.997	0.005982	0.00596411	G	0	1
M2010102	1:37323669-37325002	T	0.399	0.601	0.479598	0.364591	T	0.462	0.538	0.497112	0.373552	G	0.25	0.75	0.375	0.304688	G	0.4	0.6	0.48	0.3648	G	0.477	0.523	0.498942	0.37447	T	0.398	0.602	0.479192	0.36438	T	0.485	0.515	0.49955	0.374775	T	0.342	0.658	0.450072	0.34879	G	0.447	0.553	0.494382	0.372175	T	0.173	0.827
M2080026	8:31083896-31083993	A	0.106	0.894	0.189528	0.171568	A	0.047	0.953	0.089582	0.0855695	A	0	1	0	0	A	0.085	0.915	0.15555	0.143452	A	0.226	0.774	0.349848	0.288651	A	0.254	0.746	0.378968	0.30716	A	0.146	0.854	0.249368	0.218276	A	0.094	0.906	0.170328	0.155822	A	0.016	0.984	0.031488	0.0309923	A	0.015	0.985
M2050121	5:83482457-83482592	A	0.141	0.859	0.242238	0.212898	A	0.16	0.84	0.2688	0.232673	C	0.307	0.693	0.425502	0.334976	A	0.234	0.766	0.358488	0.294231	A	0.419	0.581	0.486878	0.368353	A	0.078	0.922	0.143832	0.133488	A	0.301	0.699	0.420798	0.332263	A	0.047	0.953	0.089582	0.0855695	A	0.487	0.513	0.499662	0.374831	A	0.023	0.977
M2050120	5:83463218-83465332	C	0.339	0.661	0.448158	0.347735	C	0.463	0.537	0.497262	0.373627	C	0.193	0.807	0.311502	0.262985	C	0.491	0.509	0.499838	0.374919	C	0.279	0.721	0.402318	0.321388	C	0.039	0.961	0.074958	0.0721486	C	0.305	0.695	0.42395	0.334083	C	0.352	0.648	0.456192	0.352136	C	0.168	0.832	0.279552	0.240477	C	0.076	0.924
M2050127	5:86169973-86170025	T	0.285	0.715	0.40755	0.324501	T	0.138	0.862	0.237912	0.209611	T	0.43	0.57	0.4902	0.370052	T	0.365	0.635	0.46355	0.356111	T	0.279	0.721	0.402318	0.321388	T	0.17	0.83	0.2822	0.242382	T	0.085	0.915	0.15555	0.143452	T	0.002	0.998	0.003992	0.00398403	T	0.232	0.768	0.356352	0.292859	T	0.002	0.998
M2100147	10:87745720-87745796	G	0.12	0.88	0.2112	0.188897	G	0.105	0.895	0.18795	0.170287	G	0.045	0.955	0.08595	0.0822563	G	0.232	0.768	0.356352	0.292859	G	0.256	0.744	0.380928	0.308375	G	0.084	0.916	0.153888	0.142047	G	0.227	0.773	0.350942	0.289362	G	0.074	0.926	0.137048	0.127657	G	0.272	0.728	0.396032	0.317611	G	0.068	0.932
M2080062	8:65995653-65996119	C	0.113	0.887	0.200462	0.180369	C	0.205	0.795	0.32595	0.272828	C	0.034	0.966	0.065688	0.0635305	C	0.053	0.947	0.100382	0.0953437	C	0.023	0.977	0.044942	0.0439321	C	0.112	0.888	0.198912	0.179129	C	0.133	0.867	0.230622	0.204029	C	0.451	0.549	0.495198	0.372587	C	0.083	0.917	0.152222	0.140636	C	0.072	0.928
M2210052	21:47617297-47620288	A	0.482	0.518	0.499352	0.374676	C	0.007	0.993	0.013902	0.0138054	C	0.091	0.909	0.165438	0.151753	C	0.008	0.992	0.015872	0.015746	C	0.198	0.802	0.317592	0.26716	C	0.065	0.935	0.12155	0.114163	C	0.137	0.863	0.236462	0.208505	C	0.321	0.679	0.435918	0.340906	C	0.082	0.918	0.150552	0.139219	C	0.034	0.966
M2020014	2:1878746-1879166	C	0	1	0	0	C	0	1	0	0	C	0	1	0	0	C	0	1	0	0	C	0	1	0	0	C	0	1	0	0	C	0.029	0.971	0.056318	0.0547321	C	0	1	0	0	C	0	1	0	0	C	0	1
M2140068	14:2932606-2937044	A	0.001	0.999	0.001998	0.001996	A	0.155	0.845	0.26195	0.227641	A	0.023	0.977	0.044942	0.0439321	A	0.035	0.965	0.06755	0.0652685	A	0.058	0.942	0.109272	0.103302	A	0	1	0	0	A	0.094	0.906	0.170328	0.155822	A	0.003	0.997	0.005982	0.00596411	A	0.04	0.96	0.0768	0.0738509	A	0.077	0.923
M2290074	29:47603066-47603263	A	0.463	0.537	0.497262	0.373627	A	0.163	0.837	0.272862	0.235635	A	0.179	0.821	0.293918	0.250724	A	0.336	0.664	0.446208	0.346657	A	0.151	0.849	0.256398	0.223528	A	0.068	0.932	0.126752	0.118719	A	0.198	0.802	0.317592	0.26716	A	0.159	0.841	0.267438	0.231676	A	0.167	0.833	0.278222	0.239518	A	0.002	0.998
M2030014	3:7864177-7865574	G	0.38	0.62	0.4712	0.360185	G	0.181	0.819	0.296478	0.252528	G	0.341	0.659	0.449438	0.348441	G	0.29	0.71	0.4118	0.32701	G	0.36	0.64	0.4608	0.354632	A	0.389	0.611	0.475358	0.362375	A	0.346	0.654	0.452568	0.350159	G	0.324	0.676	0.438048	0.342105	G	0.417	0.583	0.486222	0.368016	G	0.223	0.777
M2280080	28:43798503-43798716	C	0.234	0.766	0.358488	0.294231	C	0.102	0.898	0.183192	0.166412	C	0.102	0.898	0.183192	0.166412	C	0.198	0.802	0.317592	0.26716	C	0.25	0.75	0.375	0.304688	A	0.496	0.504	0.499968	0.374984	C	0.251	0.749	0.375998	0.305311	C	0.19	0.81	0.3078	0.26043	C	0.266	0.734	0.390488	0.314248	C	0.118	0.882
M2140142	14:60173775-60174095	A	0	1	0	0	A	0.175	0.825	0.28875	0.247062	A	0.159	0.841	0.267438	0.231676	A	0.099	0.901	0.178398	0.162485	A	0.058	0.942	0.109272	0.103302	A	0	1	0	0	A	0.11	0.89	0.1958	0.176631	A	0.012	0.988	0.023712	0.0234309	A	0.209	0.791	0.330638	0.275977	A	0.001	0.999
M2020149	2:29058564-29058624	A	0.006	0.994	0.011928	0.0118569	A	0.019	0.981	0.037278	0.0365832	A	0	1	0	0	A	0	1	0	0	A	0	1	0	0	A	0.001	0.999	0.001998	0.001996	A	0.013	0.987	0.025662	0.0253327	A	0.067	0.933	0.125022	0.117207	A	0.057	0.943	0.107502	0.101724	A	0.155	0.845
M2100006	10:9262598-9262744	C	0.441	0.559	0.493038	0.371495	C	0.363	0.637	0.462462	0.355526	C	0.216	0.784	0.338688	0.281333	C	0.374	0.626	0.468248	0.35862	C	0.155	0.845	0.26195	0.227641	C	0.339	0.661	0.448158	0.347735	C	0.277	0.723	0.400542	0.320325	C	0.297	0.703	0.417582	0.330395	C	0.263	0.737	0.387662	0.312521	C	0.406	0.594
M2010197	1:76625994-76626772	C	0.001	0.999	0.001998	0.001996	C	0.096	0.904	0.173568	0.158505	C	0	1	0	0	C	0	1	0	0	C	0	1	0	0	C	0	1	0	0	C	0	1	0	0	C	0.03	0.97	0.0582	0.0565064	C	0	1	0	0	C	0.086	0.914
M2140145	14:64711688-64712336	T	0	1	0	0	T	0.001	0.999	0.001998	0.001996	T	0	1	0	0	T	0.041	0.959	0.078638	0.075546	T	0.023	0.977	0.044942	0.0439321	T	0.152	0.848	0.257792	0.224564	T	0.005	0.995	0.00995	0.0099005	T	0	1	0	0	T	0.008	0.992	0.015872	0.015746	T	0.03	0.97
M2010195	1:75944422-75944541	A	0.46	0.54	0.4968	0.373395	A	0.303	0.697	0.422382	0.333179	A	0.466	0.534	0.497688	0.373841	A	0.312	0.688	0.429312	0.337158	G	0.14	0.86	0.2408	0.211808	G	0.466	0.534	0.497688	0.373841	A	0.42	0.58	0.4872	0.368518	G	0.098	0.902	0.176792	0.161164	G	0.382	0.618	0.472152	0.360688	G	0.441	0.559
M2010211	1:81476357-81477649	A	0.068	0.932	0.126752	0.118719	A	0.062	0.938	0.116312	0.109548	A	0.057	0.943	0.107502	0.101724	A	0.019	0.981	0.037278	0.0365832	A	0.186	0.814	0.302808	0.256962	A	0.104	0.896	0.186368	0.169001	A	0.068	0.932	0.126752	0.118719	A	0.122	0.878	0.214232	0.191284	A	0.019	0.981	0.037278	0.0365832	A	0.053	0.947
M2020143	2:24107678-24107811	G	0.078	0.922	0.143832	0.133488	G	0.148	0.852	0.252192	0.220392	G	0.102	0.898	0.183192	0.166412	G	0.28	0.72	0.4032	0.321915	G	0.047	0.953	0.089582	0.0855695	G	0.054	0.946	0.102168	0.0969488	G	0.026	0.974	0.050648	0.0493654	G	0.022	0.978	0.043032	0.0421061	G	0.285	0.715	0.40755	0.324501	G	0	1
M2010213	1:81836659-81836713	A	0	1	0	0	A	0.058	0.942	0.109272	0.103302	A	0	1	0	0	A	0	1	0	0	A	0	1	0	0	A	0	1	0	0	A	0	1	0	0	A	0	1	0	0	A	0	1	0	0	A	0	1
M2020147	2:26166972-26167036	G	0	1	0	0	G	0.027	0.973	0.052542	0.0511617	G	0	1	0	0	G	0.004	0.996	0.007968	0.00793626	G	0	1	0	0	G	0.002	0.998	0.003992	0.00398403	G	0	1	0	0	G	0	1	0	0	G	0.008	0.992	0.015872	0.015746	G	0	1
M2110097	11:86091692-86092375	T	0	1	0	0	T	0	1	0	0	T	0	1	0	0	T	0	1	0	0	T	0	1	0	0	T	0	1	0	0	T	0.003	0.997	0.005982	0.00596411	T	0	1	0	0	T	0	1	0	0	T	0	1
M2130001	13:1202921-1202999	T	0.313	0.687	0.430062	0.337585	T	0.33	0.67	0.4422	0.34443	T	0.279	0.721	0.402318	0.321388	T	0.415	0.585	0.48555	0.367671	T	0.256	0.744	0.380928	0.308375	C	0.334	0.666	0.444888	0.345925	T	0.399	0.601	0.479598	0.364591	T	0.483	0.517	0.499422	0.374711	T	0.159	0.841	0.267438	0.231676	T	0.311	0.689
M2050211	5:95288936-95291812	C	0.104	0.896	0.186368	0.169001	C	0.171	0.829	0.283518	0.243327	C	0	1	0	0	C	0.12	0.88	0.2112	0.188897	C	0.012	0.988	0.023712	0.0234309	C	0.022	0.978	0.043032	0.0421061	C	0.216	0.784	0.338688	0.281333	C	0	1	0	0	C	0.127	0.873	0.221742	0.197157	C	0	1
M2100089	10:70644449-70644503	T	0	1	0	0	T	0	1	0	0	T	0	1	0	0	T	0	1	0	0	T	0	1	0	0	T	0	1	0	0	T	0	1	0	0	T	0	1	0	0	T	0	1	0	0	T	0	1
M2070005	7:2198688-2198930	A	0.012	0.988	0.023712	0.0234309	A	0.032	0.968	0.061952	0.060033	A	0.159	0.841	0.267438	0.231676	A	0.12	0.88	0.2112	0.188897	A	0.244	0.756	0.368928	0.300874	A	0.05	0.95	0.095	0.0904875	A	0.014	0.986	0.027608	0.0272269	A	0.059	0.941	0.111038	0.104873	A	0.102	0.898	0.183192	0.166412	A	0.036	0.964
M2210082	21:67994085-67994294	A	0.001	0.999	0.001998	0.001996	A	0.006	0.994	0.011928	0.0118569	A	0	1	0	0	A	0	1	0	0	A	0	1	0	0	A	0	1	0	0	A	0	1	0	0	A	0.088	0.912	0.160512	0.14763	A	0.051	0.949	0.096798	0.0921131	A	0.136	0.864
M2010174	1:65722392-65722456	A	0	1	0	0	A	0	1	0	0	A	0	1	0	0	A	0	1	0	0	A	0	1	0	0	A	0	1	0	0	A	0.02	0.98	0.0392	0.0384317	A	0.004	0.996	0.007968	0.00793626	A	0	1	0	0	A	0	1
M2190041	19:16300060-16300618	G	0.093	0.907	0.168702	0.154472	G	0.385	0.615	0.47355	0.361425	G	0.08	0.92	0.1472	0.136366	G	0.385	0.615	0.47355	0.361425	G	0.047	0.953	0.089582	0.0855695	G	0.112	0.888	0.198912	0.179129	G	0.269	0.731	0.393278	0.315944	G	0.257	0.743	0.381902	0.308977	G	0.161	0.839	0.270158	0.233665	G	0.447	0.553
M2100019	10:27343911-27352544	C	0.44	0.56	0.4928	0.371374	C	0.212	0.788	0.334112	0.278297	C	0.047	0.953	0.089582	0.0855695	C	0.26	0.74	0.3848	0.310764	C	0.403	0.597	0.481182	0.365414	C	0.238	0.762	0.362712	0.296932	C	0.131	0.869	0.227678	0.201759	T	0.331	0.669	0.442878	0.344808	C	0.16	0.84	0.2688	0.232673	C	0.142	0.858
M2130033	13:25824470-25826001	G	0.163	0.837	0.272862	0.235635	G	0.133	0.867	0.230622	0.204029	G	0.386	0.614	0.474008	0.361666	G	0.244	0.756	0.368928	0.300874	G	0.417	0.583	0.486222	0.368016	G	0.3	0.7	0.42	0.3318	G	0.223	0.777	0.346542	0.286496	G	0.312	0.688	0.429312	0.337158	G	0.089	0.911	0.162158	0.14901	G	0.263	0.737
M2020092	2:13692106-13692223	C	0.381	0.619	0.471678	0.360438	C	0.409	0.591	0.483438	0.366582	T	0.102	0.898	0.183192	0.166412	T	0.296	0.704	0.416768	0.32992	C	0.43	0.57	0.4902	0.370052	C	0.444	0.556	0.493728	0.371844	C	0.349	0.651	0.454398	0.351159	C	0.367	0.633	0.464622	0.356685	C	0.31	0.69	0.4278	0.336294	T	0.11	0.89
M2100014	10:20916187-20916237	A	0.134	0.866	0.232088	0.205156	A	0.152	0.848	0.257792	0.224564	A	0	1	0	0	A	0.074	0.926	0.137048	0.127657	A	0.154	0.846	0.260568	0.22662	A	0.102	0.898	0.183192	0.166412	A	0.018	0.982	0.035352	0.0347271	A	0.239	0.761	0.363758	0.297598	A	0.07	0.93	0.1302	0.121724	A	0.007	0.993
M2100013	10:12916242-12917789	A	0.065	0.935	0.12155	0.114163	A	0.019	0.981	0.037278	0.0365832	A	0.102	0.898	0.183192	0.166412	A	0.051	0.949	0.096798	0.0921131	A	0.314	0.686	0.430808	0.33801	A	0.231	0.769	0.355278	0.292167	A	0.179	0.821	0.293918	0.250724	A	0.371	0.629	0.466718	0.357805	A	0.024	0.976	0.046848	0.0457506	A	0.071	0.929
M2010182	1:70608170-70608350	C	0.37	0.63	0.4662	0.357529	C	0.291	0.709	0.412638	0.327503	A	0.42	0.58	0.4872	0.368518	A	0.442	0.558	0.493272	0.371613	C	0.326	0.674	0.439448	0.342891	C	0.366	0.634	0.464088	0.356399	C	0.389	0.611	0.475358	0.362375	C	0.261	0.739	0.385758	0.311353	C	0.349	0.651	0.454398	0.351159	C	0.113	0.887
M2280032	28:26390261-26390459	A	0.356	0.644	0.458528	0.353404	A	0.235	0.765	0.35955	0.294912	G	0.488	0.512	0.499712	0.374856	A	0.368	0.632	0.465152	0.356969	G	0.465	0.535	0.49755	0.373772	G	0.454	0.546	0.495768	0.372875	A	0.359	0.641	0.460238	0.354328	A	0.113	0.887	0.200462	0.180369	A	0.429	0.571	0.489918	0.369908	A	0.332	0.668
M2010189	1:72172677-72173023	G	0.447	0.553	0.494382	0.372175	A	0.455	0.545	0.49595	0.372967	A	0.455	0.545	0.49595	0.372967	G	0.424	0.576	0.488448	0.369157	A	0.477	0.523	0.498942	0.37447	A	0.456	0.544	0.496128	0.373057	G	0.4	0.6	0.48	0.3648	G	0.484	0.516	0.499488	0.374744	G	0.411	0.589	0.484158	0.366954	G	0.453	0.547
M2110084	11:78819207-78825389	G	0	1	0	0	G	0	1	0	0	G	0	1	0	0	G	0	1	0	0	G	0	1	0	0	G	0.001	0.999	0.001998	0.001996	G	0	1	0	0	T	0.439	0.561	0.492558	0.371251	G	0.005	0.995	0.00995	0.0099005	G	0.001	0.999
M4120185	12:35956382-35956705	C	0.223	0.777	0.346542	0.286496	C	0.253	0.747	0.377982	0.306547	C	0.024	0.976	0.046848	0.0457506	C	0.38	0.62	0.4712	0.360185	.	.	.	.	.	C	0.043	0.957	0.082302	0.0789152	C	0.327	0.673	0.440142	0.34328	C	0.07	0.93	0.1302	0.121724	C	0.087	0.913	0.158862	0.146243	C	0	1
M4140354	14:10600264-10600338	C	0	1	0	0	C	0	1	0	0	C	0.202	0.798	0.322392	0.270424	C	0.008	0.992	0.015872	0.015746	.	.	.	.	.	C	0	1	0	0	C	0	1	0	0	C	0	1	0	0	C	0.054	0.946	0.102168	0.0969488	C	0	1
M4060335	6:86788168-86789095	T	0	1	0	0	T	0	1	0	0	T	0	1	0	0	T	0	1	0	0	.	.	.	.	.	T	0	1	0	0	T	0	1	0	0	T	0	1	0	0	T	0	1	0	0	T	0	1
M4190632	19:53692627-53692692	A	0.099	0.901	0.178398	0.162485	A	0.066	0.934	0.123288	0.115688	A	0.308	0.692	0.426272	0.335418	A	0.112	0.888	0.198912	0.179129	.	.	.	.	.	A	0.132	0.868	0.229152	0.202897	A	0.156	0.844	0.263328	0.228657	A	0.097	0.903	0.175182	0.159838	A	0.152	0.848	0.257792	0.224564	A	0.372	0.628
M4010287	1:71342883-71343031	T	0	1	0	0	T	0	1	0	0	T	0	1	0	0	T	0	1	0	0	.	.	.	.	.	T	0	1	0	0	T	0	1	0	0	T	0	1	0	0	T	0	1	0	0	T	0	1
M4020337	2:53753008-53753088	C	0.133	0.867	0.230622	0.204029	C	0.02	0.98	0.0392	0.0384317	C	0	1	0	0	C	0.001	0.999	0.001998	0.001996	.	.	.	.	.	C	0	1	0	0	C	0	1	0	0	C	0	1	0	0	C	0	1	0	0	C	0	1
M4290385	29:43603209-43603264	A	0	1	0	0	A	0	1	0	0	A	0	1	0	0	A	0.012	0.988	0.023712	0.0234309	.	.	.	.	.	A	0.001	0.999	0.001998	0.001996	A	0	1	0	0	A	0.119	0.881	0.209678	0.187696	A	0	1	0	0	A	0.001	0.999
M4020221	2:19468548-19468896	C	0	1	0	0	C	0	1	0	0	C	0	1	0	0	C	0	1	0	0	.	.	.	.	.	C	0	1	0	0	C	0	1	0	0	C	0	1	0	0	C	0	1	0	0	C	0	1
M4190372	19:41782754-41782805	C	0.01	0.99	0.0198	0.019604	C	0	1	0	0	C	0	1	0	0	C	0.001	0.999	0.001998	0.001996	.	.	.	.	.	C	0	1	0	0	C	0.021	0.979	0.041118	0.0402727	C	0	1	0	0	C	0.152	0.848	0.257792	0.224564	C	0	1
M4030078	3:15353755-15357195	A	0.065	0.935	0.12155	0.114163	A	0.01	0.99	0.0198	0.019604	A	0	1	0	0	A	0.011	0.989	0.021758	0.0215213	.	.	.	.	.	A	0.196	0.804	0.315168	0.265503	A	0.182	0.818	0.297752	0.253424	A	0.132	0.868	0.229152	0.202897	A	0.043	0.957	0.082302	0.0789152	A	0.011	0.989
M4170129	17:58042464-58042952	A	0.008	0.992	0.015872	0.015746	A	0.025	0.975	0.04875	0.0475617	A	0.024	0.976	0.046848	0.0457506	A	0.025	0.975	0.04875	0.0475617	.	.	.	.	.	A	0.013	0.987	0.025662	0.0253327	A	0.05	0.95	0.095	0.0904875	A	0.067	0.933	0.125022	0.117207	A	0.065	0.935	0.12155	0.114163	A	0.035	0.965
M4170127	17:57122335-57122397	G	0	1	0	0	G	0.027	0.973	0.052542	0.0511617	G	0	1	0	0	G	0.006	0.994	0.011928	0.0118569	.	.	.	.	.	G	0	1	0	0	G	0	1	0	0	G	0	1	0	0	G	0	1	0	0	G	0.002	0.998
M4080262	8:106061303-106061377	A	0	1	0	0	A	0	1	0	0	A	0	1	0	0	A	0	1	0	0	.	.	.	.	.	A	0.094	0.906	0.170328	0.155822	A	0.001	0.999	0.001998	0.001996	A	0	1	0	0	A	0	1	0	0	A	0	1
M4210234	21:67987986-67988120	G	0	1	0	0	G	0	1	0	0	G	0	1	0	0	G	0	1	0	0	.	.	.	.	.	G	0	1	0	0	G	0	1	0	0	G	0	1	0	0	G	0	1	0	0	G	0	1
M4270070	27:19400769-19401541	A	0	1	0	0	A	0	1	0	0	A	0	1	0	0	A	0	1	0	0	.	.	.	.	.	A	0	1	0	0	A	0	1	0	0	A	0	1	0	0	A	0	1	0	0	A	0	1
M4050140	5:40880079-40880285	G	0	1	0	0	G	0	1	0	0	G	0	1	0	0	G	0	1	0	0	.	.	.	.	.	G	0	1	0	0	G	0.002	0.998	0.003992	0.00398403	G	0	1	0	0	G	0	1	0	0	G	0	1
M4100155	10:36789347-36789466	C	0	1	0	0	C	0.03	0.97	0.0582	0.0565064	C	0.048	0.952	0.091392	0.0872158	C	0.115	0.885	0.20355	0.182834	.	.	.	.	.	C	0.016	0.984	0.031488	0.0309923	C	0.029	0.971	0.056318	0.0547321	C	0	1	0	0	C	0	1	0	0	C	0	1
M4050495	5:108840039-108840262	C	0	1	0	0	C	0	1	0	0	C	0	1	0	0	C	0	1	0	0	.	.	.	.	.	C	0	1	0	0	C	0	1	0	0	C	0	1	0	0	C	0	1	0	0	C	0	1
M4060474	6:113519939-113520945	T	0	1	0	0	T	0	1	0	0	T	0	1	0	0	T	0	1	0	0	.	.	.	.	.	T	0	1	0	0	T	0	1	0	0	T	0	1	0	0	T	0	1	0	0	T	0	1
M4180021	18:9416140-9416667	C	0	1	0	0	C	0	1	0	0	C	0	1	0	0	C	0	1	0	0	.	.	.	.	.	C	0	1	0	0	C	0	1	0	0	C	0	1	0	0	C	0	1	0	0	C	0	1
M4130010	13:10225595-10265787	T	0	1	0	0	T	0	1	0	0	T	0	1	0	0	T	0	1	0	0	.	.	.	.	.	T	0	1	0	0	T	0	1	0	0	T	0	1	0	0	T	0	1	0	0	T	0	1
M4190417	19:43019457-43019864	C	0.462	0.538	0.497112	0.373552	A	0.111	0.889	0.197358	0.177883	C	0.452	0.548	0.495392	0.372685	A	0.267	0.733	0.391422	0.314816	.	.	.	.	.	A	0.036	0.964	0.069408	0.0669993	A	0.106	0.894	0.189528	0.171568	A	0.001	0.999	0.001998	0.001996	A	0.239	0.761	0.363758	0.297598	A	0.076	0.924
M4220020	22:2109824-2109884	T	0	1	0	0	T	0	1	0	0	T	0	1	0	0	T	0	1	0	0	.	.	.	.	.	T	0	1	0	0	T	0	1	0	0	T	0	1	0	0	T	0	1	0	0	T	0	1
M4020408	2:101101451-101101522	C	0	1	0	0	C	0.005	0.995	0.00995	0.0099005	C	0	1	0	0	C	0	1	0	0	.	.	.	.	.	C	0	1	0	0	C	0	1	0	0	C	0	1	0	0	C	0	1	0	0	C	0	1
M4030013	3:8037848-8037972	C	0.354	0.646	0.457368	0.352775	C	0.16	0.84	0.2688	0.232673	C	0	1	0	0	C	0.102	0.898	0.183192	0.166412	.	.	.	.	.	C	0.186	0.814	0.302808	0.256962	C	0.228	0.772	0.352032	0.290069	C	0.229	0.771	0.353118	0.290772	C	0.211	0.789	0.332958	0.277527	C	0.002	0.998
M4160293	16:77612243-77612550	A	0.178	0.822	0.292632	0.249815	A	0.009	0.991	0.017838	0.0176789	A	0	1	0	0	A	0.016	0.984	0.031488	0.0309923	.	.	.	.	.	A	0.1	0.9	0.18	0.1638	A	0.072	0.928	0.133632	0.124703	A	0	1	0	0	A	0.044	0.956	0.084128	0.0805892	A	0	1
M4260175	26:47463506-47463557	T	0	1	0	0	T	0	1	0	0	T	0	1	0	0	T	0	1	0	0	.	.	.	.	.	T	0	1	0	0	T	0	1	0	0	T	0	1	0	0	T	0	1	0	0	T	0	1
M4010286	1:71315265-71315561	C	0	1	0	0	C	0	1	0	0	C	0	1	0	0	C	0	1	0	0	.	.	.	.	.	C	0	1	0	0	C	0	1	0	0	C	0	1	0	0	C	0	1	0	0	C	0	1
M4150033	15:21880300-21880361	A	0	1	0	0	A	0	1	0	0	A	0	1	0	0	A	0	1	0	0	.	.	.	.	.	A	0	1	0	0	A	0	1	0	0	A	0	1	0	0	A	0	1	0	0	A	0	1
M4030458	3:118420254-118420563	A	0	1	0	0	A	0	1	0	0	A	0	1	0	0	A	0	1	0	0	.	.	.	.	.	A	0	1	0	0	A	0	1	0	0	A	0	1	0	0	A	0	1	0	0	A	0	1
M4020474	2:110846346-110892421	G	0	1	0	0	G	0	1	0	0	G	0	1	0	0	G	0	1	0	0	.	.	.	.	.	G	0	1	0	0	G	0	1	0	0	G	0	1	0	0	G	0	1	0	0	G	0	1
M4220027	22:6655596-6655670	A	0.005	0.995	0.00995	0.0099005	A	0	1	0	0	A	0	1	0	0	A	0	1	0	0	.	.	.	.	.	A	0	1	0	0	A	0.01	0.99	0.0198	0.019604	A	0.002	0.998	0.003992	0.00398403	A	0	1	0	0	A	0	1
M4090103	9:70878762-70879426	T	0.004	0.996	0.007968	0.00793626	T	0.037	0.963	0.071262	0.0687229	T	0.024	0.976	0.046848	0.0457506	T	0.013	0.987	0.025662	0.0253327	.	.	.	.	.	T	0	1	0	0	T	0.062	0.938	0.116312	0.109548	T	0	1	0	0	T	0	1	0	0	T	0	1
M4060248	6:77120281-77120380	G	0	1	0	0	G	0	1	0	0	G	0	1	0	0	G	0	1	0	0	.	.	.	.	.	G	0	1	0	0	G	0.031	0.969	0.060078	0.0582733	G	0	1	0	0	G	0.011	0.989	0.021758	0.0215213	G	0	1
M4130025	13:18534900-18535034	G	0	1	0	0	G	0	1	0	0	G	0	1	0	0	G	0	1	0	0	.	.	.	.	.	G	0	1	0	0	G	0	1	0	0	G	0	1	0	0	G	0	1	0	0	G	0	1
M4180294	18:56088429-56088496	G	0.044	0.956	0.084128	0.0805892	G	0.229	0.771	0.353118	0.290772	G	0.095	0.905	0.17195	0.157167	G	0.11	0.89	0.1958	0.176631	.	.	.	.	.	G	0.002	0.998	0.003992	0.00398403	G	0.011	0.989	0.021758	0.0215213	G	0	1	0	0	G	0.098	0.902	0.176792	0.161164	G	0.001	0.999
M4080185	8:82099609-82099805	A	0	1	0	0	A	0	1	0	0	A	0	1	0	0	A	0	1	0	0	.	.	.	.	.	A	0	1	0	0	A	0	1	0	0	A	0	1	0	0	A	0	1	0	0	A	0	1
M4150086	15:31411803-31411857	A	0	1	0	0	A	0.01	0.99	0.0198	0.019604	A	0	1	0	0	A	0	1	0	0	.	.	.	.	.	A	0	1	0	0	A	0	1	0	0	A	0	1	0	0	A	0	1	0	0	A	0	1
M4090132	9:83304262-83304338	G	0	1	0	0	G	0	1	0	0	G	0	1	0	0	G	0	1	0	0	.	.	.	.	.	G	0	1	0	0	G	0	1	0	0	G	0	1	0	0	G	0	1	0	0	G	0	1
M4160235	16:63925476-63925772	A	0	1	0	0	A	0	1	0	0	A	0	1	0	0	A	0	1	0	0	.	.	.	.	.	A	0.001	0.999	0.001998	0.001996	A	0	1	0	0	A	0	1	0	0	A	0	1	0	0	A	0	1
M4230001	23:3020878-3020952	T	0	1	0	0	T	0	1	0	0	T	0	1	0	0	T	0	1	0	0	.	.	.	.	.	T	0	1	0	0	T	0	1	0	0	T	0	1	0	0	T	0	1	0	0	T	0	1
M4100052	10:13933723-13933777	A	0	1	0	0	A	0	1	0	0	A	0	1	0	0	A	0	1	0	0	.	.	.	.	.	A	0	1	0	0	A	0.033	0.967	0.063822	0.0617854	A	0	1	0	0	A	0	1	0	0	A	0	1
M4130059	13:27891040-27891376	C	0	1	0	0	C	0	1	0	0	C	0	1	0	0	C	0	1	0	0	.	.	.	.	.	C	0	1	0	0	C	0	1	0	0	C	0	1	0	0	C	0	1	0	0	C	0	1
M4180107	18:25085116-25085258	C	0	1	0	0	C	0	1	0	0	C	0	1	0	0	C	0	1	0	0	.	.	.	.	.	C	0	1	0	0	C	0	1	0	0	C	0	1	0	0	C	0	1	0	0	C	0	1
M4050035	5:24884643-24886642	C	0.022	0.978	0.043032	0.0421061	C	0.003	0.997	0.005982	0.00596411	C	0	1	0	0	C	0.003	0.997	0.005982	0.00596411	.	.	.	.	.	C	0.002	0.998	0.003992	0.00398403	C	0.005	0.995	0.00995	0.0099005	C	0.336	0.664	0.446208	0.346657	C	0.043	0.957	0.082302	0.0789152	C	0.002	0.998
M4230136	23:25190600-25198292	G	0	1	0	0	G	0.056	0.944	0.105728	0.100139	G	0	1	0	0	G	0.001	0.999	0.001998	0.001996	.	.	.	.	.	G	0.001	0.999	0.001998	0.001996	G	0	1	0	0	G	0.199	0.801	0.318798	0.267982	G	0	1	0	0	G	0.001	0.999
M4220232	22:58520341-58520797	T	0.354	0.646	0.457368	0.352775	T	0.436	0.564	0.491808	0.37087	T	0.371	0.629	0.466718	0.357805	T	0.206	0.794	0.327128	0.273622	.	.	.	.	.	T	0.119	0.881	0.209678	0.187696	T	0.152	0.848	0.257792	0.224564	C	0.181	0.819	0.296478	0.252528	T	0.289	0.711	0.410958	0.326515	T	0.375	0.625
M4230046	23:11372053-11372121	G	0	1	0	0	G	0	1	0	0	G	0	1	0	0	G	0	1	0	0	.	.	.	.	.	G	0	1	0	0	G	0	1	0	0	G	0	1	0	0	G	0	1	0	0	G	0	1
Mean			0.170875		0.236644	0.193574		0.154583		0.221113	0.182569		0.198445		0.273131	0.222763		0.159912		0.228407	0.187957		0.206736		0.286271	0.232466		0.156871		0.219654	0.179668		0.160593		0.229286	0.188616		0.186382		0.256952	0.20819		0.177886		0.253168	0.208331		0.176133
Nb polymorphic SVs / breed			161					176					120					172					130					156					173					145					159					135
Overall mean of the MAF, He and PIC (population level)			0.172335		0.241593	0.197852
[truncated: 57 more columns]
